# Supplementary material for: Proteome constraints reveal targets for improving microbial fitness in nutrient‐rich environments
Source: Mol Syst Biol. 2021 Apr 6;17(4):e10093. doi: 10.15252/msb.202010093 (PMC8022198; doi:10.15252/msb.202010093)
Supplement: Supplementary file 2 — Dataset EV1 [file MSB-17-e10093-s001.xlsx]

## Sheet: Description
This file contains information on the update of the genome-scale metabolic model of Lactococcus lactis MG1363
Sheet1: Comparison of the old version and current version including reaction equations and gene-protein-reaction associations.
Sheet2: Mapping of old and new identifiers of the reactions.

## Sheet: Sheet1
	newrid	newEQ	newgenes	oldrid	oldEQ	oldgenes	added_genes	deleted_genes	notes
R_2H3MBDH	R_2H3MBDH	M_3mob_c + M_h_c + M_nadh_c = M_nad_c + M_2h3mb_c	llmg_1131	R_2H3MBDH	M_3mob_c + M_h_c + M_nadh_c = M_nad_c + M_2h3mb_c	llmg_1131
R_2H3MBt	R_2H3MBt	M_h_c + M_2h3mb_c > M_2h3mb_e + M_h_e		R_2H3MBt	M_h_c + M_2h3mb_c > M_2h3mb_e + M_h_e
R_2H3MPDH	R_2H3MPDH	M_h_c + M_nadh_c + M_3mop_c = M_2h3mp_c + M_nad_c	llmg_1131	R_2H3MPDH	M_h_c + M_nadh_c + M_3mop_c = M_2h3mp_c + M_nad_c	llmg_1131
R_2H3MPt	R_2H3MPt	M_2h3mp_c + M_h_c > M_h_e + M_2h3mp_e		R_2H3MPt	M_2h3mp_c + M_h_c > M_h_e + M_2h3mp_e
R_2HXICDH	R_2HXICDH	M_4mop_c + M_h_c + M_nadh_c = M_nad_c + M_2hxic__L_c	llmg_1131	R_2HXICDH	M_4mop_c + M_h_c + M_nadh_c = M_2hxic_L_c + M_nad_c	llmg_1131
R_2HXICt				R_2HXICt	M_2hxic_L_c + M_h_c > M_2hxic_L_e + M_h_e
R_2hxict6	R_2hxict6	M_h_c + M_2hxic__L_c > M_2hxic__L_e + M_h_e		R_2hxict6	M_2hxic_L_c + M_h_c = M_2hxic_L_e + M_h_e
R_2MBALDH	R_2MBALDH	M_2mbald_c + M_h2o_c + M_nad_c = M_2mba_c + (2.0) M_h_c + M_nadh_c		R_2MBALDH	M_2mbal_c + M_h2o_c + M_nad_c = M_nadh_c + M_2mba_c + (2.0) M_h_c
R_2MBALt	R_2MBALDt	M_2mbald_c = M_2mbald_e		R_2MBALt	M_2mbal_c = M_2mbal_e
R_2MBAt6	R_2MBAt6	M_h_c + M_2mba_c = M_2mba_e + M_h_e		R_2MBAt6	M_h_c + M_2mba_c = M_2mba_e + M_h_e
R_2MPAt6	R_2MPAt6	M_2mpa_c + M_h_c = M_h_e + M_2mpa_e		R_2MPAt6	M_2mpa_c + M_h_c = M_h_e + M_2mpa_e
R_2S6HCC	R_2S6HCCi	M_ichor_c + M_akg_c + M_h_c = M_pyr_c + M_co2_c + M_2shchc_c	llmg_1829	R_2S6HCC	M_ichor_c + M_akg_c + M_h_c = M_co2_c + M_2shchc_c + M_pyr_c	llmg_1829
R_3MBALt	R_3MBALDt	M_3mbald_c = M_3mbald_e		R_3MBALt	M_3mbal_c = M_3mbal_e
R_3MBAt6	R_3MBAt6	M_3mb_c + M_h_c = M_3mb_e + M_h_e		R_3MBAt6	M_3mba_c + M_h_c = M_h_e + M_3mba_e
R_3MOPDC	R_3MOPDC	M_h_c + M_3mop_c > M_co2_c + M_2mbald_c		R_3MOPDC	M_h_c + M_3mop_c > M_2mbal_c + M_co2_c
R_AALDH	R_ALCD25xi	M_h_c + M_nadh_c + M_pacald_c = M_nad_c + M_2phetoh_c	llmg_1991	R_AALDH	M_h_c + M_nadh_c + M_pacald_c = M_pea_c + M_nad_c	llmg_1991
R_AB6PGH	R_AB6PGH	M_h2o_c + M_arbt6p_c > M_g6p_c + M_hqn_c	((llmg_1455 or llmg_0441))	R_AB6PGH	M_h2o_c + M_arbt6p_c > M_g6p_c + M_hqn_c	((llmg_1455 or llmg_0441))
R_ACACT1r	R_ACACT1r	(-2.0) M_accoa_c = M_aacoa_c + M_coa_c	llmg_0930	R_ACACT1r	(-2.0) M_accoa_c = M_coa_c + M_aacoa_c	llmg_0930
R_ACALD	R_ACALD	M_acald_c + M_nad_c + M_coa_c = M_accoa_c + M_h_c + M_nadh_c	llmg_2432	R_ACALD	M_acald_c + M_nad_c + M_coa_c = M_nadh_c + M_accoa_c + M_h_c	llmg_2432
R_ACALDt	R_ACALDt	M_acald_e = M_acald_c		R_ACALDt	M_acald_e = M_acald_c
R_ACCOAC	R_ACCOAC	M_accoa_c + M_atp_c + M_hco3_c > M_pi_c + M_malcoa_c + M_adp_c + M_h_c	((llmg_1782 and llmg_1779 and llmg_1778 and llmg_1777 and (llmg_1963 or llmg_2162)))	R_ACCOAC	M_accoa_c + M_atp_c + M_hco3_c > M_malcoa_c + M_adp_c + M_pi_c + M_h_c	((llmg_1782 and (llmg_1963 or llmg_2162) and llmg_1779 and llmg_1778 and llmg_1777))
R_ACGALpts	R_ACGALpts	M_acgal_e + M_pep_c > M_pyr_c + M_acgal6p_c	((llmg_0127 and llmg_0126))	R_ACGALpts	M_pep_c + M_acgala_e > M_pyr_c + M_acgal6p_c	((llmg_0127 and llmg_0126))
R_ACGAMT	R_ACGAMT	M_udcpp_c + M_uacgam_c > M_ump_c + M_unaga_c	llmg_1976	R_ACGAMT	M_udcpp_c + M_uacgam_c > M_ump_c + M_unaga_c	llmg_1976
R_ACGApts	R_ACGApts	M_acgam_e + M_pep_c > M_pyr_c + M_acgam6p_c	((llmg_1045 and llmg_0127 and llmg_0126))	R_ACGApts	M_acgam_e + M_pep_c > M_pyr_c + M_acgam6p_c	(((llmg_0127 and llmg_0126) or (llmg_0127 and llmg_0126)))	llmg_1045
R_ACGK	R_ACGK	M_atp_c + M_acglu_c > M_adp_c + M_acg5p_c	llmg_1755	R_ACGK	M_atp_c + M_acglu_c > M_adp_c + M_acg5p_c	llmg_1755
R_ACHBS	R_ACHBS	M_pyr_c + M_h_c + M_2obut_c > M_co2_c + M_2ahbut_c	llmg_1309	R_ACHBS	M_pyr_c + M_h_c + M_2obut_c > M_co2_c + M_2ahbut_c	llmg_1309
R_ACKILE	R_ACKILE	M_2mb_p_c + M_adp_c > M_2mba_c + M_atp_c	((llmg_2288 or llmg_2289))	R_ACKILE	M_2mb_p_c + M_adp_c > M_atp_c + M_2mba_c	((llmg_2288 or llmg_2289))
R_ACKLEU	R_ACKLEU	M_adp_c + M_iv_p_c > M_atp_c + M_3mb_c	((llmg_2288 or llmg_2289))	R_ACKLEU	M_adp_c + M_iv_p_c > M_3mba_c + M_atp_c	((llmg_2288 or llmg_2289))
R_ACKr	R_ACKr	M_ac_c + M_atp_c = M_adp_c + M_actp_c	((llmg_2288 or llmg_2289))	R_ACKr	M_ac_c + M_atp_c = M_adp_c + M_actp_c	((llmg_2288 or llmg_2289))
R_ACKVAL	R_ACKVAL	M_ib_p_c + M_adp_c > M_2mpa_c + M_atp_c	((llmg_2288 or llmg_2289))	R_ACKVAL	M_ib_p_c + M_adp_c > M_2mpa_c + M_atp_c	((llmg_2288 or llmg_2289))
R_ACLDC	R_ACLDC	M_h_c + M_alac__S_c > M_co2_c + M_actn__R_c	((llmg_1275 or llmg_1464))	R_ACLDC	M_alac_S_c + M_h_c > M_actn_R_c + M_co2_c	((llmg_1275 or llmg_1464))
R_ACLS	R_ACLS	(-2.0) M_pyr_c + M_h_c > M_co2_c + M_alac__S_c	((llmg_1276 or llmg_1279 or llmg_1278 or llmg_1309))	R_ACLS	(-2.0) M_pyr_c + M_h_c > M_alac_S_c + M_co2_c	(((llmg_1276 or llmg_1278 or llmg_1279) or llmg_1309))
R_ACMANApts	R_ACMANApts	M_pep_c + M_acmana_e > M_pyr_c + M_acmanap_c		R_ACMANApts	M_pep_c + M_acmana_e > M_pyr_c + M_acmanap_c
R_ACOATA	R_ACOATA	M_accoa_c + M_ACP_c = M_coa_c + M_acACP_c	llmg_1787	R_ACOATA	M_accoa_c + M_ACP_c = M_coa_c + M_acACP_c	llmg_1787
R_ACODA	R_ACODA	M_acorn_c + M_h2o_c > M_ac_c + M_orn_c	llmg_0536	R_ACODA	M_acorn_c + M_h2o_c > M_ac_c + M_orn_L_c	llmg_0536
R_ACONT	R_ACONT	M_cit_c > M_icit_c	llmg_0636	R_ACONT	M_cit_c = M_icit_c	llmg_0636
R_ACOTA	R_ACOTA	M_acorn_c + M_akg_c = M_glu__L_c + M_acg5sa_c	llmg_1756	R_ACOTA	M_acorn_c + M_akg_c = M_glu_L_c + M_acg5sa_c	llmg_1756
R_ACPS2	R_ACPS1	M_apoACP_c + M_coa_c > M_ACP_c + M_pap_c + M_h_c	((llmg_1786 and llmg_1705))	R_ACPS2	M_coa_c + M_apoACP_c > M_acp_c + M_pap_c + M_h_c	((llmg_1786 and llmg_1705))
R_ACPSc	R_ACPpds	M_h2o_c + M_ACP_c > M_h_c + M_apoACP_c + M_pan4p_c	((llmg_0397 or llmg_0123))	R_ACPSc	M_h2o_c + M_ACP_2_c > M_h_c + M_pan4p_c + M_apoACP_c	((llmg_0397 or llmg_0123))
R_ACt6	R_ACt2r	M_h_e + M_ac_e = M_ac_c + M_h_c		R_ACt6	M_h_e + M_ac_e = M_ac_c + M_h_c
R_ACTD	R_ACTD	M_nad_c + M_actn__R_c = M_diact_c + M_h_c + M_nadh_c	llmg_1641	R_ACTD	M_nad_c + M_actn_R_c = M_diact_c + M_h_c + M_nadh_c	llmg_1641
R_ACTNdiff	R_ACTNdiff	M_actn__R_e = M_actn__R_c		R_ACTNdiff	M_actn_R_e = M_actn_R_c
R_ADA				R_ADA	M_h2o_c + M_h_c + M_adn_c > M_ins_c + M_nh4_c	((llmg_1843 or llmg_0299))		llmg_0299, llmg_1843	tRNA modification reaction, goes to E-part
R_ADAD	R_ADADir	M_atp_c + M_dcyt_c = M_adp_c + M_h_c + M_dcmp_c	llmg_0762	R_ADAD	M_atp_c + M_dcyt_c = M_adp_c + M_h_c + M_dcmp_c	llmg_0762
R_ADCL	R_ADCL	M_4adcho_c > M_pyr_c + M_h_c + M_4abz_c	((llmg_1154 and llmg_1153))	R_ADCL	M_4adcho_c > M_pyr_c + M_4abz_c + M_h_c	((llmg_1154 and llmg_1153))
R_ADCS	R_ADCS	M_chor_c + M_gln__L_c > M_glu__L_c + M_4adcho_c	((llmg_1154 and llmg_1153))	R_ADCS	M_gln_L_c + M_chor_c > M_glu_L_c + M_4adcho_c	((llmg_1154 and llmg_1153))
R_ADEt2	R_ADEt2	M_h_e + M_ade_e = M_ade_c + M_h_c		R_ADEt2	M_h_e + M_ade_e = M_ade_c + M_h_c
R_ADK1	R_ADK1	M_atp_c + M_amp_c = (2.0) M_adp_c	llmg_2359	R_ADK1	M_atp_c + M_amp_c = (2.0) M_adp_c	llmg_2359
R_ADK2	R_ADK2	M_amp_c + M_pppi_c = M_ppi_c + M_adp_c	llmg_2359	R_ADK2	M_pppi_c + M_amp_c = M_ppi_c + M_adp_c	llmg_2359
R_ADPDS	R_ADPDS	M_h2o_c + M_n6all26d_c + M_h_c > M_26dap_LL_c + M_ac_c	llmg_0292	R_ADPDS	M_h2o_c + M_h_c + M_al26da_c > M_ac_c + M_26dap_LL_c	llmg_0292
R_ADPRDP	R_ADPRDP	M_h2o_c + M_adprib_c > M_r5p_c + (2.0) M_h_c + M_amp_c	((llmg_2149 or llmg_2075))	R_ADPRDP	M_h2o_c + M_adprib_c > M_r5p_c + (2.0) M_h_c + M_amp_c	((llmg_2149 or llmg_2075))
R_ADPT	R_ADPT	M_prpp_c + M_ade_c > M_ppi_c + M_amp_c	llmg_0607	R_ADPT	M_prpp_c + M_ade_c > M_ppi_c + M_amp_c	llmg_0607
R_ADPTA	R_ADPTA	M_n6all26d_c + M_akg_c + M_h_c = M_glu__L_c + M_acamoxm_c		R_ADPTA	M_akg_c + M_h_c + M_al26da_c = M_glu_L_c + M_acamoxm_c
R_ADSL1	R_ADSL1r	M_dcamp_c > M_fum_c + M_amp_c	llmg_0783	R_ADSL1	M_dcamp_c > M_fum_c + M_amp_c	llmg_0783
R_ADSL2	R_ADSL2r	M_25aics_c > M_fum_c + M_aicar_c	llmg_0783	R_ADSL2	M_25aics_c > M_fum_c + M_aicar_c	llmg_0783
R_ADSS	R_ADSS	M_asp__L_c + M_imp_c + M_gtp_c > M_pi_c + M_gdp_c + M_dcamp_c + (2.0) M_h_c	llmg_2201	R_ADSS	M_gtp_c + M_asp_L_c + M_imp_c > M_dcamp_c + M_pi_c + (2.0) M_h_c + M_gdp_c	llmg_2201
R_AEPabc	R_AEPabc	M_h2o_c + M_atp_c + M_2ameph_e > M_pi_c + M_2ameph_c + M_adp_c + M_h_c	(((llmg_0315 and llmg_0312 and llmg_0313) or (llmg_0314 and llmg_0312 and llmg_0313)))	R_AEPabc	M_h2o_c + M_2aeppn_e + M_atp_c > M_pi_c + M_adp_c + M_h_c + M_2aeppn_c	(((llmg_0314 and llmg_0312 and llmg_0313) or (llmg_0315 and llmg_0312 and llmg_0313)))
R_AGAT_LLA	R_AGAT_LLA	(-0.01) M_ocdcaACP_c + (-0.44) M_2cocdacp_c + (-0.03) M_2chdeacp_c + (-0.13) M_cpocdacp_c + (-0.01) M_agly3p_LLA_c + (-0.005) M_2ctdeacp_c + (-0.09) M_myrsACP_c + (-0.295) M_palmACP_c > M_ACP_c + (0.01) M_pa_LLA_c	llmg_0119	R_AGAT_LLA	(-0.09) M_tdeacp_c + (-0.005) M_2ctdeacp_c + (-0.44) M_2cocdacp_c + (-0.01) M_ocdacp_c + (-0.295) M_hdeacp_c + (-0.03) M_2chdeacp_c + (-0.13) M_cpocdacp_c + (-0.01) M_agly3p_LLA_c > M_acp_c + (0.01) M_pa_LLA_c	llmg_0119
R_AGDC	R_AGDC	M_h2o_c + M_acgam6p_c > M_ac_c + M_gam6p_c	llmg_1117	R_AGDC	M_h2o_c + M_acgam6p_c > M_ac_c + M_gam6p_c	llmg_1117
R_AGPR	R_AGPR	M_pi_c + M_acg5sa_c + M_nadp_c = M_nadph_c + M_h_c + M_acg5p_c	llmg_1758	R_AGPR	M_acg5sa_c + M_pi_c + M_nadp_c = M_acg5p_c + M_nadph_c + M_h_c	llmg_1758
R_AHCYSNS	R_AHCYSNS	M_h2o_c + M_ahcys_c > M_ade_c + M_rhcys_c	llmg_2073	R_AHCYSNS	M_h2o_c + M_ahcys_c > M_ade_c + M_rhcys_c	llmg_2073
R_AHMMPS	R_AHMMPS_1	M_h2o_c + M_air_c > M_gcald_c + M_pi_c + (0.5) M_o2_c + M_4ahmmp_c	((llmg_0388 or llmg_1450))	R_AHMMPS	M_h2o_c + M_air_c > M_gcald_c + M_pi_c + (0.5) M_o2_c + M_4ahmmp_c	((llmg_0388 or llmg_1450))
R_AICART	R_AICART	M_10fthf_c + M_aicar_c = M_fprica_c + M_thf_c	llmg_0994	R_AICART	M_aicar_c + M_10fthf_c = M_fprica_c + M_thf_c	llmg_0994
R_AIRC	R_AIRCr	M_co2_c + M_air_c > M_h_c + M_5aizc_c	((llmg_0999 and llmg_1000))	R_AIRC	M_co2_c + M_air_c > M_h_c + M_5aizc_c	((llmg_0999 and llmg_1000))
R_AKGt6	R_AKGt2r	M_akg_e + M_h_e = M_akg_c + M_h_c		R_AKGt6	M_akg_e + M_h_e = M_akg_c + M_h_c
R_AKGTA3	R_TRPTA	M_akg_c + M_trp__L_c = M_glu__L_c + M_indpyr_c	llmg_0066	R_AKGTA3	M_akg_c + M_trp_L_c = M_glu_L_c + M_indpyr_c	llmg_0066
R_ALA_Dt6	R_DALAt2r	M_ala__D_e + M_h_e = M_h_c + M_ala__D_c	((llmg_0375 or llmg_0376))	R_ALA_Dt6	M_ala_D_e + M_h_e = M_ala_D_c + M_h_c	((llmg_0375 or llmg_0376))
R_ALA_Lt6	R_ALAt2r	M_ala__L_e + M_h_e = M_h_c + M_ala__L_c	((llmg_0375 or llmg_0376))	R_ALA_Lt6	M_ala_L_e + M_h_e = M_ala_L_c + M_h_c	((llmg_0375 or llmg_0376))
R_ALAALA	R_ALAALAr	M_atp_c + (-2.0) M_ala__D_c = M_pi_c + M_alaala_c + M_adp_c + M_h_c	llmg_0360	R_ALAALA	(-2.0) M_ala_D_c + M_atp_c = M_adp_c + M_pi_c + M_alaala_c + M_h_c	llmg_0360
R_ALAR	R_ALAR	M_ala__L_c = M_ala__D_c	llmg_1704	R_ALAR	M_ala_L_c = M_ala_D_c	llmg_1704
R_ALAt2				R_ALAt2	M_ala_L_e + M_h_e > M_ala_L_c + M_h_c
R_ALATA_L	R_ALATA_L	M_akg_c + M_ala__L_c = M_glu__L_c + M_pyr_c	llmg_0171	R_ALATA_L	M_akg_c + M_ala_L_c = M_glu_L_c + M_pyr_c	llmg_0171
R_ALATRS				R_ALATRS	M_atp_c + M_ala_L_c + M_trnaala_c > M_ppi_c + M_h_c + M_alatrna_c + M_amp_c	llmg_1906		llmg_1906	tRNA modification reaction, goes to E-part
R_ALCD19	R_ALCD19	M_h_c + M_nadh_c + M_glyald_c = M_glyc_c + M_nad_c	llmg_0955	R_ALCD19	M_h_c + M_nadh_c + M_glyald_c = M_glyc_c + M_nad_c	llmg_0955
R_ALCD2x	R_ALCD2x	M_etoh_c + M_nad_c = M_h_c + M_nadh_c + M_acald_c	((llmg_0955 or llmg_2432))	R_ALCD2x	M_etoh_c + M_nad_c = M_h_c + M_nadh_c + M_acald_c	((llmg_0955 or llmg_2432))
R_ALKP	R_ALKP	M_h2o_c + M_dhap_c > M_pi_c + M_dha_c	llmg_1854	R_ALKP	M_h2o_c + M_dhap_c > M_pi_c + M_dha_c	llmg_1854
R_ALOX	R_ALOX	M_h_c + (-0.5) M_o2_c + M_alac__S_c > M_co2_c + M_diact_c + M_h2o_c		R_ALOX	M_h_c + M_alac_S_c + (-0.5) M_o2_c > M_co2_c + M_diact_c + M_h2o_c
R_AMALT1	R_AMALT1	M_malt_c + M_malttr_c > M_glc__D_c + M_maltttr_c		R_AMALT1	M_malttr_c + M_malt_c > M_maltttr_c + M_glc_D_c	llmg_1875		llmg_1875	pseudogene
R_AMALT2	R_AMALT2	M_malt_c + M_maltttr_c > M_maltpt_c + M_glc__D_c		R_AMALT2	M_malt_c + M_maltttr_c > M_maltpt_c + M_glc_D_c	llmg_1875		llmg_1875	pseudogene
R_AMALT3	R_AMALT3	M_maltpt_c + M_malt_c > M_glc__D_c + M_malthx_c		R_AMALT3	M_maltpt_c + M_malt_c > M_malthx_c + M_glc_D_c	llmg_1875		llmg_1875	pseudogene
R_AMALT4	R_AMALT4	M_malt_c + M_malthx_c > M_glc__D_c + M_malthp_c		R_AMALT4	M_malt_c + M_malthx_c > M_malthp_c + M_glc_D_c	llmg_1875		llmg_1875	pseudogene
R_AMANAPE	R_AMANAPEr	M_acmanap_c > M_acgam6p_c	llmg_1317	R_AMANAPE	M_acmanap_c > M_acgam6p_c	llmg_1317
R_AMMQT8_2	R_AMMQT8_2	M_2dmmq8_c + M_amet_c > M_h_c + M_mqn8_c + M_ahcys_c	llmg_0753	R_AMMQT8_2	M_amet_c + M_2dmmq8_c > M_h_c + M_mqn8_c + M_ahcys_c	llmg_0753
R_ANPRT	R_ANPRT	M_prpp_c + M_anth_c > M_ppi_c + M_pran_c	llmg_1032	R_ANPRT	M_prpp_c + M_anth_c > M_ppi_c + M_pran_c	llmg_1032
R_ANS1	R_ANS	M_chor_c + M_gln__L_c > M_glu__L_c + M_pyr_c + M_anth_c + M_h_c	((llmg_1030 and llmg_1031))	R_ANS1	M_gln_L_c + M_chor_c > M_glu_L_c + M_anth_c + M_pyr_c + M_h_c	((llmg_1030 and llmg_1031))
R_APAT	R_APATi	M_accoa_c + M_h2o_c + M_thdp_c = M_coa_c + M_acamoxm_c	llmg_0291	R_APAT	M_accoa_c + M_h2o_c + M_thdp_c = M_coa_c + M_acamoxm_c	llmg_0291
R_APRAUR	R_APRAUR	M_nadph_c + M_h_c + M_5apru_c > M_nadp_c + M_5aprbu_c	llmg_1532	R_APRAUR	M_nadph_c + M_h_c + M_5apru_c > M_nadp_c + M_5aprbu_c	llmg_1532
R_araphe1	R_araphe1	M_4mop_c + M_phe__L_c = M_leu__L_c + M_phpyr_c	llmg_0066	R_araphe1	M_4mop_c + M_phe_L_c = M_leu_L_c + M_phpyr_c	llmg_0066
R_araphe2	R_araphe2	M_phe__L_c + M_3mop_c = M_ile__L_c + M_phpyr_c	llmg_0066	R_araphe2	M_phe_L_c + M_3mop_c = M_phpyr_c + M_ile_L_c	llmg_0066
R_araphe3	R_araphe3	M_indpyr_c + M_phe__L_c = M_trp__L_c + M_phpyr_c	llmg_0066	R_araphe3	M_indpyr_c + M_phe_L_c = M_trp_L_c + M_phpyr_c	llmg_0066
R_aratry1	R_aratry1	M_4mop_c + M_trp__L_c = M_indpyr_c + M_leu__L_c	llmg_0066	R_aratry1	M_4mop_c + M_trp_L_c = M_indpyr_c + M_leu_L_c	llmg_0066
R_aratry2	R_aratry2	M_trp__L_c + M_3mop_c = M_indpyr_c + M_ile__L_c	llmg_0066	R_aratry2	M_trp_L_c + M_3mop_c = M_indpyr_c + M_ile_L_c	llmg_0066
R_aratyr1	R_aratyr1	M_4mop_c + M_tyr__L_c = M_leu__L_c + M_34hpp_c	llmg_0066	R_aratyr1	M_4mop_c + M_tyr_L_c = M_leu_L_c + M_34hpp_c	llmg_0066
R_aratyr2	R_aratyr2	M_tyr__L_c + M_3mop_c = M_ile__L_c + M_34hpp_c	llmg_0066	R_aratyr2	M_tyr_L_c + M_3mop_c = M_34hpp_c + M_ile_L_c	llmg_0066
R_aratyr3	R_aratyr3	M_tyr__L_c + M_phpyr_c = M_34hpp_c + M_phe__L_c	llmg_0066	R_aratyr3	M_tyr_L_c + M_phpyr_c = M_34hpp_c + M_phe_L_c	llmg_0066
R_aratyr4	R_aratyr4	M_indpyr_c + M_tyr__L_c = M_34hpp_c + M_trp__L_c	llmg_0066	R_aratyr4	M_indpyr_c + M_tyr_L_c = M_trp_L_c + M_34hpp_c	llmg_0066
R_ARGabc	R_ARGabc	M_arg__L_e + M_h2o_c + M_atp_c > M_pi_c + M_adp_c + M_h_c + M_arg__L_c	((llmg_1979 and llmg_1978 and llmg_0535))	R_ARGabc	M_arg_L_e + M_h2o_c + M_atp_c > M_arg_L_c + M_adp_c + M_pi_c + M_h_c	((llmg_1979 and llmg_1978 and llmg_0535))
R_ARGDI	R_ARGDI	M_h2o_c + M_arg__L_c > M_citr__L_c + M_h_c + M_nh3_c	llmg_2313	R_ARGDI	M_h2o_c + M_arg_L_c > M_h_c + M_citr_L_c + M_nh3_c	llmg_2313
R_ARGORNt3	R_ARGORNt7	M_arg__L_e + M_orn_c = M_orn_e + M_arg__L_c	((llmg_2307 or llmg_2311))	R_ARGORNt3	M_arg_L_e + M_orn_L_c = M_arg_L_c + M_orn_L_e	((llmg_2307 or llmg_2311))
R_ARGSL	R_ARGSL	M_argsuc_c = M_fum_c + M_arg__L_c	llmg_0139	R_ARGSL	M_argsuc_c = M_fum_c + M_arg_L_c	llmg_0139
R_ARGSS	R_ARGSS	M_citr__L_c + M_asp__L_c + M_atp_c > M_ppi_c + M_argsuc_c + M_h_c + M_amp_c	llmg_0138	R_ARGSS	M_citr_L_c + M_asp_L_c + M_atp_c > M_argsuc_c + M_ppi_c + M_h_c + M_amp_c	llmg_0138
R_ARGt2	R_ARGt2r	M_arg__L_e + M_h_e > M_h_c + M_arg__L_c		R_ARGt2	M_arg_L_e + M_h_e > M_arg_L_c + M_h_c
R_ARGTRS				R_ARGTRS	M_arg_L_c + M_trnaarg_c + M_atp_c > M_argtrna_c + M_ppi_c + M_h_c + M_amp_c	llmg_2314		llmg_2314	tRNA modification reaction
R_ASAD	R_ASAD	M_pi_c + M_nadp_c + M_aspsa_c = M_nadph_c + M_4pasp_c + M_h_c	llmg_0871	R_ASAD	M_pi_c + M_nadp_c + M_aspsa_c = M_h_c + M_nadph_c + M_4pasp_c	llmg_0871
R_ASNN	R_ASNN	M_asn__L_c + M_h2o_c > M_asp__L_c + M_nh4_c	llmg_1823	R_ASNN	M_asn_L_c + M_h2o_c > M_asp_L_c + M_nh4_c	llmg_1823
R_ASNS1	R_ASNS1	M_gln__L_c + M_asp__L_c + M_h2o_c + M_atp_c > M_asn__L_c + M_glu__L_c + M_ppi_c + M_h_c + M_amp_c	((llmg_0372 or llmg_2506))	R_ASNS1	M_gln_L_c + M_asp_L_c + M_h2o_c + M_atp_c > M_asn_L_c + M_glu_L_c + M_ppi_c + M_h_c + M_amp_c	((llmg_0372 or llmg_2506))
R_ASNt2	R_ASNt2r	M_h_e + M_asn__L_e > M_asn__L_c + M_h_c		R_ASNt2	M_h_e + M_asn_L_e > M_asn_L_c + M_h_c
R_ASNTRS				R_ASNTRS	M_asn_L_c + M_trnaasn_c + M_atp_c > M_asntrna_c + M_ppi_c + M_h_c + M_amp_c	llmg_2017		llmg_2017	tRNA modification reaction
R_ASPCT	R_ASPCT	M_cbp_c + M_asp__L_c > M_pi_c + M_h_c + M_cbasp_c	llmg_0893	R_ASPCT	M_cbp_c + M_asp_L_c > M_pi_c + M_h_c + M_cbasp_c	llmg_0893
R_ASPK	R_ASPK	M_asp__L_c + M_atp_c = M_adp_c + M_4pasp_c	llmg_1820	R_ASPK	M_atp_c + M_asp_L_c = M_adp_c + M_4pasp_c	llmg_1820
R_ASPR	R_ASPR	M_asp__D_c = M_asp__L_c	llmg_2504	R_ASPR	M_asp_D_c = M_asp_L_c	llmg_2504
R_ASPt2	R_ASPt2r	M_asp__L_e + M_h_e = M_asp__L_c + M_h_c		R_ASPt2	M_asp_L_e + M_h_e > M_h_c + M_asp_L_c
R_ASPTA1	R_ASPTA	M_akg_c + M_asp__L_c = M_glu__L_c + M_oaa_c	llmg_2019	R_ASPTA1	M_akg_c + M_asp_L_c = M_glu_L_c + M_oaa_c	llmg_2019
R_ASPTA2	R_ASPTA2	M_4hglu_c + M_akg_c = M_glu__L_c + M_4h2oglt_c	llmg_2019	R_ASPTA2	M_4hglu_c + M_akg_c = M_glu_L_c + M_4h2oxg_c	llmg_2019
R_ASPTA4	R_ASPTA4	M_cys__L_c + M_akg_c + M_h_c = M_glu__L_c + M_mercppyr_c	llmg_2019	R_ASPTA4	M_akg_c + M_h_c + M_cys_L_c = M_glu_L_c + M_mercppyr_c	llmg_2019
R_ASPTA5	R_TYRTA	M_akg_c + M_tyr__L_c = M_glu__L_c + M_34hpp_c	((llmg_1298 or llmg_2019 or llmg_0066))	R_ASPTA5	M_akg_c + M_tyr_L_c = M_glu_L_c + M_34hpp_c	((llmg_2019 or llmg_0066))	llmg_1298
R_ASPTA6	R_PHETA1	M_akg_c + M_phe__L_c = M_glu__L_c + M_phpyr_c	((llmg_1298 or llmg_2019 or llmg_0066))	R_ASPTA6	M_akg_c + M_phe_L_c = M_glu_L_c + M_phpyr_c	((llmg_2019 or llmg_0066))	llmg_1298
R_ASPTRS				R_ASPTRS	M_trnaasp_c + M_asp_L_c + M_atp_c > M_ppi_c + M_asptrna_c + M_h_c + M_amp_c	llmg_2215		llmg_2215	tRNA modification reaction
R_ATPM	R_ATPM	M_h2o_c + M_atp_c > M_pi_c + M_h_c + M_adp_c		R_ATPM	M_h2o_c + M_atp_c > M_adp_c + M_h_c + M_pi_c
R_ATPPRT	R_ATPPRT	M_prpp_c + M_atp_c > M_ppi_c + M_prbatp_c	llmg_1296	R_ATPPRT	M_prpp_c + M_atp_c > M_ppi_c + M_prbatp_c	llmg_1296
R_ATPS3r	R_ATPS3r	M_pi_c + M_adp_c + (-3.0) M_h_e = M_h2o_c + M_atp_c + (2.0) M_h_c	((llmg_1948 and llmg_1949 and llmg_1945 and llmg_1946 and llmg_1947 and llmg_1952 and llmg_1951 and llmg_1950))	R_ATPS3r	M_adp_c + M_pi_c + (-3.0) M_h_e = M_h2o_c + (2.0) M_h_c + M_atp_c	((llmg_1948 and llmg_1949 and llmg_1945 and llmg_1946 and llmg_1947 and llmg_1952 and llmg_1951 and llmg_1950))
R_BG_CELLB_				R_BG_CELLB_	M_cellb_e + M_h2o_e > (2.0) M_glc_D_e	llmg_0190		llmg_0190	Cellobiose is not cut outside the cell, reaction is deleted
R_biomass_LLA	R_biomass_LLA	(-0.00329) M_RNA_LLA_c + (-9.6e-05) M_d12dg_LLA_c + (-0.00015) M_LTAAlaGal_LLA_c + (-1.3e-05) M_lyspg_LLA_c + (-0.0002) M_coa_c + (-0.00074) M_DNA_LLA_c + (-0.0064) M_CPS_LLA_c + (-0.0002) M_udcpdp_c + (-1.3e-05) M_m12dg_LLA_c + (-0.004201) M_PROT_LLA_v3_c + (-0.119) M_PG_c + (-0.000138) M_clpn_LLA_c + (-39.4) M_atp_c + (-6.1e-05) M_pg_LLA_c + (-39.4) M_h2o_c + (-0.002) M_nad_c + (-1e-05) M_thmpp…		R_biomass_LLA	(-0.00329) M_RNA_LLA_c + (-9.6e-05) M_d12dg_LLA_c + (-0.00015) M_LTAAlaGal_LLA_c + (-1.3e-05) M_lyspg_LLA_c + (-0.00074) M_DNA_LLA_c + (-0.0064) M_CPS_LLA_c + (-0.0002) M_udcpdp_c + (-1.3e-05) M_m12dg_LLA_c + (-0.004201) M_PROT_LLA_v3_c + (-0.119) M_PG_c + (-0.000138) M_clpn_LLA_c + (-6.1e-05) M_pg_LLA_c + (-39.4) M_h2o_c + (-1e-05) M_thmpp_c + (-0.002) M_nad_c + (-39.4) M_atp_c + (-0.0002) M_coa…
R_biomass_LLA_noATPnoH				R_biomass_LLA_noATPnoH	(-0.00329) M_RNA_LLA_c + (-9.6e-05) M_d12dg_LLA_c + (-0.00015) M_LTAAlaGal_LLA_c + (-1.3e-05) M_lyspg_LLA_c + (-0.00074) M_DNA_LLA_c + (-0.0064) M_CPS_LLA_c + (-0.0002) M_udcpdp_c + (-1.3e-05) M_m12dg_LLA_c + (-0.004201) M_PROT_LLA_v3_c + (-0.119) M_PG_c + (-0.000138) M_clpn_LLA_c + (-6.1e-05) M_pg_LLA_c + M_h2o_c + (-1e-05) M_thmpp_c + (-0.002) M_nad_c + (-0.0002) M_coa_c + (-1e-05) M_thf_c >
R_BTDD_RR	R_BTDD_RR	M_nad_c + M_btd_RR_c = M_actn__R_c + M_h_c + M_nadh_c	llmg_1642	R_BTDD_RR	M_nad_c + M_btd_RR_c = M_h_c + M_nadh_c + M_actn_R_c	llmg_1642
R_BTDt1_RR	R_BTDt_RR	M_btd_RR_c = M_btd_RR_e		R_BTDt1_RR	M_btd_RR_c = M_btd_RR_e
R_BTMAT1	R_EAR40x	M_h_c + M_but2eACP_c + M_nadh_c > M_butACP_c + M_nad_c	llmg_0539	R_BTMAT1	M_h_c + M_nadh_c + M_2beacp_c > M_butacp_c + M_nad_c	llmg_0539
R_BZALt	R_BZALt	M_bzal_c = M_bzal_e		R_BZALt	M_bzal_c = M_bzal_e
R_CARORSr	R_CARORSr	M_pyr_c + M_nadph_c + M_h_c + M_orn_c = M_nadp_c + M_h2o_c + M_carorn_c	llmg_1237	R_CARORSr	M_orn_L_c + M_pyr_c + M_nadph_c + M_h_c = M_nadp_c + M_h2o_c + M_carorn_c	llmg_1237
R_CBMK2				R_CBMK2	M_co2_c + M_nh4_c + M_atp_c > M_adp_c + M_cbp_c + (2.0) M_h_c
R_CBMK3	R_CBMKr	M_co2_c + M_nh4_c + M_atp_c = M_cbp_c + M_adp_c + (2.0) M_h_c	((llmg_2310 or llmg_2309))	R_CBMK3	M_co2_c + M_nh4_c + M_atp_c = M_adp_c + M_cbp_c + (2.0) M_h_c	((llmg_2310 or llmg_2309))
R_CBPS	R_CBPS	M_gln__L_c + M_h2o_c + (-2.0) M_atp_c + M_hco3_c > M_glu__L_c + (2.0) M_adp_c + M_pi_c + M_cbp_c + (2.0) M_h_c	((llmg_0894 and llmg_1089))	R_CBPS	M_gln_L_c + M_h2o_c + (-2.0) M_atp_c + M_hco3_c > M_glu_L_c + M_pi_c + (2.0) M_adp_c + M_cbp_c + (2.0) M_h_c	((llmg_0894 and llmg_1089))
R_CELBpts	R_CELBpts	M_pep_c + M_cellb_e > M_pyr_c + M_6pgg_c	((llmg_0437 and llmg_0438 and llmg_0127 and llmg_0440 and llmg_0126))	R_CELBpts	M_pep_c + M_cellb_e > M_pyr_c + M_6pgg_c	(((llmg_0127 and llmg_0126) or ((llmg_0437 and llmg_0440 and llmg_0438) and llmg_0127 and llmg_0126)))
R_CFAS180	R_CFAS180	M_2cocdacp_c + M_amet_c > M_cpocdacp_c + M_ahcys_c + M_h_c	llmg_2161	R_CFAS180	M_2cocdacp_c + M_amet_c > M_cpocdacp_c + M_ahcys_c + M_h_c	llmg_2161
R_CGPT	R_CGPT	M_unagama_c + M_cdpglyc_c > M_cmp_c + M_h_c + M_unagamagp_c	llmg_1604	R_CGPT	M_unagama_c + M_cdpglyc_c > M_cmp_c + M_h_c + M_unagamagp_c	llmg_1604
R_CH4St	R_CH4St	M_ch4s_e = M_ch4s_c		R_CH4St	M_ch4s_c = M_ch4s_e
R_CHITN1	R_CHITN1	M_h2o_c + M_chitin_c > M_acgam_c	llmg_2199	R_CHITN1	M_h2o_c + M_chitin_c > M_acgam_c	llmg_2199
R_CHLabc	R_CHLabc	M_chol_e + M_h2o_c + M_atp_c > M_pi_c + M_chol_c + M_adp_c + M_h_c	((llmg_1700 and llmg_1699))	R_CHLabc	M_chol_e + M_h2o_c + M_atp_c > M_chol_c + M_adp_c + M_pi_c + M_h_c	((llmg_1700 and llmg_1699))
R_CHORM	R_CHORM	M_chor_c > M_pphn_c	llmg_2481	R_CHORM	M_chor_c > M_pphn_c	llmg_2481
R_CHORS	R_CHORS	M_3psme_c > M_chor_c + M_pi_c	llmg_1934	R_CHORS	M_3psme_c > M_chor_c + M_pi_c	llmg_1934
R_CITt2	R_CITt2r	M_cit_e + M_h_e > M_h_c + M_cit_c		R_CITt2	M_cit_e + M_h_e > M_h_c + M_cit_c
R_CITt3	R_CITt3	M_cit_c + M_h_e > M_cit_e + M_h_c		R_CITt3	M_cit_c + M_h_e > M_h_c + M_cit_e
R_CLPNS_LLA	R_CLPNS_LLA	(-0.02) M_pg_LLA_c = M_glyc_c + (0.01) M_clpn_LLA_c	llmg_1558	R_CLPNS_LLA	(-0.02) M_pg_LLA_c = M_glyc_c + (0.01) M_clpn_LLA_c	llmg_1558
R_CMLDC	R_CMLDC	M_4cml_c > M_5odhf2a_c + M_co2_c + M_h_c	((llmg_2230 or llmg_0970))	R_CMLDC	M_2c25dho_c > M_5odhf2a_c + M_h_c + M_co2_c	((llmg_2230 or llmg_0970))
R_CO2t	R_CO2t	M_co2_e = M_co2_c		R_CO2t	M_co2_e = M_co2_c
R_CPPPGO	R_CPPPGO	(-2.0) M_h_c + M_cpppg3_c + M_o2_c > (2.0) M_co2_c + M_pppg9_c + (2.0) M_h2o_c	llmg_1418	R_CPPPGO	M_cpppg3_c + (-2.0) M_h_c + M_o2_c > (2.0) M_co2_c + M_pppg9_c + (2.0) M_h2o_c	llmg_1418
R_CPSS_LLA	R_CPSS_LLA	M_dtdprmn_c + (-4.0) M_h2o_c + M_udpgal_c + (-2.0) M_udpg_c = (5.0) M_h_c + (2.0) M_udp_c + M_CPS_LLA_c + M_ump_c + M_dtdp_c		R_CPSS_LLA	M_dtdp6dm_c + (-2.0) M_udpg_c + (-4.0) M_h2o_c + M_udpgal_c = (5.0) M_h_c + (2.0) M_udp_c + M_CPS_LLA_c + M_ump_c + M_dtdp_c
R_CRPT_25	R_CRPT_25	(-25.0) M_cdprbtl_c + M_unagamagp_c > (25.0) M_h_c + M_unRTA_c + (25.0) M_cmp_c	((llmg_1603 and llmg_1623 and llmg_1622))	R_CRPT_25	M_unagamagp_c + (-25.0) M_cdprbtl_c > M_unRTA_c + (25.0) M_h_c + (25.0) M_cmp_c	((llmg_1603 and (llmg_1623 and llmg_1622)))
R_CS	R_CS	M_accoa_c + M_h2o_c + M_oaa_c = M_cit_c + M_h_c + M_coa_c	llmg_0635	R_CS	M_accoa_c + M_h2o_c + M_oaa_c > M_cit_c + M_h_c + M_coa_c	llmg_0635
R_CSND	R_CSND	M_h2o_c + M_csn_c + M_h_c > M_ura_c + M_nh4_c	llmg_1843	R_CSND	M_h2o_c + M_csn_c + M_h_c > M_ura_c + M_nh4_c	llmg_1843
R_CTPS1_1	R_CTPS1	M_nh4_c + M_utp_c + M_atp_c > M_pi_c + M_ctp_c + M_adp_c + (2.0) M_h_c	llmg_0467	R_CTPS1_1	M_nh4_c + M_utp_c + M_atp_c > M_adp_c + M_pi_c + M_ctp_c + (2.0) M_h_c	llmg_0467
R_CTPS2	R_CTPS2	M_gln__L_c + M_h2o_c + M_utp_c + M_atp_c > M_glu__L_c + M_pi_c + M_adp_c + M_ctp_c + (2.0) M_h_c	llmg_0467	R_CTPS2	M_utp_c + M_gln_L_c + M_h2o_c + M_atp_c > M_glu_L_c + M_pi_c + M_adp_c + M_ctp_c + (2.0) M_h_c	llmg_0467
R_CYSS	R_CYSS	M_h2s_c + M_acser_c > M_ac_c + M_cys__L_c + M_h_c	((llmg_0508 or llmg_1775))	R_CYSS	M_h2s_c + M_acser_c > M_ac_c + M_h_c + M_cys_L_c	((llmg_0508 or llmg_1775))
R_CYSt2	R_CYSt2r	M_cys__L_e + M_h_e > M_cys__L_c + M_h_c		R_CYSt2	M_cys_L_e + M_h_e > M_h_c + M_cys_L_c
R_CYSTGL	R_CYSTGL	M_h2o_c + M_cyst__L_c > M_cys__L_c + M_2obut_c + M_nh4_c	llmg_1776	R_CYSTGL	M_h2o_c + M_cysth_L_c > M_nh4_c + M_2obut_c + M_cys_L_c	llmg_1776
R_CYSTL	R_CYSTL	M_h2o_c + M_cyst__L_c > M_pyr_c + M_hcys__L_c + M_nh4_c	llmg_1776	R_CYSTL	M_h2o_c + M_cysth_L_c > M_pyr_c + M_hcys_L_c + M_nh4_c	llmg_1776
R_CYSTRS				R_CYSTRS	M_trnacys_c + M_cys_L_c + M_atp_c > M_cystrna_c + M_ppi_c + M_h_c + M_amp_c	llmg_2040		llmg_2040	tRNA modification reaction
R_CYTB_B2	R_CYTB_B2	(-2.0) M_h_c + (-0.5) M_o2_c + M_mql7_c > M_mqn7_c + M_h2o_c + (2.0) M_h_e	((llmg_1864 and llmg_1863 and llmg_1862 and llmg_1861))	R_CYTB_B2	(-2.0) M_h_c + M_mql7_c + (-0.5) M_o2_c > M_mqn7_c + M_h2o_c + (2.0) M_h_e	(((llmg_1864 and llmg_1863) and llmg_1861 and llmg_1862))
R_CYTD	R_CYTD	M_h2o_c + M_h_c + M_cytd_c > M_uri_c + M_nh4_c	llmg_1063	R_CYTD	M_h2o_c + M_h_c + M_cytd_c > M_uri_c + M_nh4_c	llmg_1063
R_CYTDK1	R_CYTDK1	M_atp_c + M_cytd_c > M_adp_c + M_h_c + M_cmp_c	llmg_0762	R_CYTDK1	M_atp_c + M_cytd_c > M_adp_c + M_h_c + M_cmp_c	llmg_0762
R_CYTDK2	R_CYTDK2	M_cytd_c + M_gtp_c > M_gdp_c + M_h_c + M_cmp_c	llmg_0762	R_CYTDK2	M_gtp_c + M_cytd_c > M_gdp_c + M_h_c + M_cmp_c	llmg_0762
R_CYTDK3	R_ITCY	M_itp_c + M_cytd_c > M_idp_c + M_h_c + M_cmp_c	llmg_0762	R_CYTDK3	M_itp_c + M_cytd_c > M_idp_c + M_h_c + M_cmp_c	llmg_0762
R_CYTK1	R_CYTK1	M_atp_c + M_cmp_c = M_adp_c + M_cdp_c	llmg_0732	R_CYTK1	M_atp_c + M_cmp_c = M_adp_c + M_cdp_c	llmg_0732
R_CYTK2	R_CYTK2	M_atp_c + M_dcmp_c = M_adp_c + M_dcdp_c	llmg_0732	R_CYTK2	M_atp_c + M_dcmp_c = M_adp_c + M_dcdp_c	llmg_0732
R_DADA	R_DADA	M_h2o_c + M_h_c + M_dad_2_c > M_din_c + M_nh4_c	llmg_0299	R_DADA	M_h2o_c + M_h_c + M_dad_2_c > M_din_c + M_nh4_c	llmg_0299
R_DADK	R_DADK	M_atp_c + M_damp_c = M_adp_c + M_dadp_c	llmg_2359	R_DADK	M_damp_c + M_atp_c = M_adp_c + M_dadp_c	llmg_2359
R_DADNK	R_DADNK	M_atp_c + M_dad_2_c > M_adp_c + M_damp_c + M_h_c	((llmg_1333 or llmg_0480))	R_DADNK	M_atp_c + M_dad_2_c > M_adp_c + M_damp_c + M_h_c	((llmg_1333 or llmg_0480))
R_DAGGT_LLA	R_DAGGT_LLA	(-2.0) M_udpg_c + (-0.01) M_12dgr_LLA_c > (2.0) M_udp_c + (0.01) M_d12dg_LLA_c + (2.0) M_h_c	((llmg_2420 and llmg_2421))	R_DAGGT_LLA	(-2.0) M_udpg_c + (-0.01) M_12dgr_LLA_c > (2.0) M_udp_c + (0.01) M_d12dg_LLA_c + (2.0) M_h_c	((llmg_2420 and llmg_2421))
R_DAGK_LLA	R_DAGK_LLA	(-0.01) M_12dgr_LLA_c + M_atp_c > M_adp_c + (0.01) M_pa_LLA_c + M_h_c	llmg_1486	R_DAGK_LLA	(-0.01) M_12dgr_LLA_c + M_atp_c > M_adp_c + M_h_c + (0.01) M_pa_LLA_c	llmg_1486
R_DAHPS	R_DDPA	M_e4p_c + M_h2o_c + M_pep_c > M_2dda7p_c + M_pi_c	((llmg_0125 or llmg_1227))	R_DAHPS	M_e4p_c + M_h2o_c + M_pep_c > M_2dda7p_c + M_pi_c	((llmg_0125 or llmg_1227))
R_DALTAL_LLA	R_DALTAL_LLA	(-0.01) M_LTA_LLA_c + (-6.0) M_atp_c + (-6.0) M_ala__D_c > (6.0) M_pi_c + (6.0) M_adp_c + (0.01) M_LTAala_LLA_c	((llmg_1221 and llmg_1219 and llmg_1222 and llmg_1220))	R_DALTAL_LLA	(-6.0) M_ala_D_c + (-0.01) M_LTA_LLA_c + (-6.0) M_atp_c > (6.0) M_adp_c + (6.0) M_pi_c + (0.01) M_LTAala_LLA_c	((llmg_1221 and llmg_1219 and llmg_1222 and llmg_1220))
R_DAPDC	R_DAPDC	M_26dap__M_c + M_h_c > M_co2_c + M_lys__L_c	llmg_1185	R_DAPDC	M_26dap_M_c + M_h_c > M_co2_c + M_lys_L_c	llmg_1185
R_DAPE	R_DAPE	M_26dap_LL_c = M_26dap__M_c		R_DAPE	M_26dap_LL_c = M_26dap_M_c
R_DASYN_LLA	R_DASYN_LLA	(-0.01) M_pa_LLA_c + M_ctp_c + M_h_c = M_ppi_c + (0.01) M_cdpdag_LLA_c	llmg_2414	R_DASYN_LLA	(-0.01) M_pa_LLA_c + M_ctp_c + M_h_c = M_ppi_c + (0.01) M_cdpdag_LLA_c	llmg_2414
R_DB4PS	R_DB4PS	M_ru5p__D_c > M_db4p_c + M_h_c + M_for_c	llmg_1530	R_DB4PS	M_ru5p_D_c > M_db4p_c + M_h_c + M_for_c	llmg_1530
R_DCMPDA	R_DCMPDA	M_h2o_c + M_dcmp_c > M_dump_c + M_nh3_c	llmg_1416	R_DCMPDA	M_h2o_c + M_dcmp_c > M_dump_c + M_nh3_c	llmg_1416
R_DCYTD	R_DCYTD	M_h2o_c + M_h_c + M_dcyt_c > M_duri_c + M_nh4_c	llmg_1063	R_DCYTD	M_h2o_c + M_h_c + M_dcyt_c > M_duri_c + M_nh4_c	llmg_1063
R_DDMAT5	R_EAR120x	M_tddec2eACP_c + M_h_c + M_nadh_c > M_nad_c + M_ddcaACP_c	llmg_0539	R_DDMAT5	M_h_c + M_2tddacp_c + M_nadh_c > M_nad_c + M_ddeacp_c	llmg_0539
R_DEMAT4	R_EAR100x	M_h_c + M_nadh_c + M_tdec2eACP_c > M_dcaACP_c + M_nad_c	llmg_0539	R_DEMAT4	M_h_c + M_2tdeacp_c + M_nadh_c > M_nad_c + M_decacp_c	llmg_0539
R_DGNSK	R_DGNSK	M_atp_c + M_dgsn_c > M_adp_c + M_dgmp_c + M_h_c	((llmg_1333 or llmg_0480))	R_DGNSK	M_atp_c + M_dgsn_c > M_adp_c + M_dgmp_c + M_h_c	((llmg_1333 or llmg_0480))
R_DHAD1	R_DHAD1	M_23dhmb_c > M_h2o_c + M_3mob_c	llmg_1280	R_DHAD1	M_23dhmb_c > M_h2o_c + M_3mob_c	llmg_1280
R_DHAD2	R_DHAD2	M_23dhmp_c > M_h2o_c + M_3mop_c	llmg_1280	R_DHAD2	M_23dhmp_c > M_h2o_c + M_3mop_c	llmg_1280
R_DHAPT	R_DHAPT	M_pep_c + M_dha_c > M_pyr_c + M_dhap_c	((llmg_0257 and llmg_0255 and llmg_0126 and llmg_0127 and llmg_0258))	R_DHAPT	M_pep_c + M_dha_c > M_pyr_c + M_dhap_c	((llmg_0126 and (llmg_0257 and llmg_0255) and llmg_0127 and llmg_0258))
R_DHAt	R_DHAt	M_dha_e = M_dha_c		R_DHAt	M_dha_e = M_dha_c
R_DHDPRy	R_DHDPRy	M_23dhdp_c + M_nadph_c + M_h_c > M_nadp_c + M_thdp_c	llmg_0940	R_DHDPRy	M_23dhdp_c + M_nadph_c + M_h_c > M_nadp_c + M_thdp_c	llmg_0940
R_DHDPS	R_DHDPS	M_pyr_c + M_aspsa_c > (2.0) M_h2o_c + M_h_c + M_23dhdp_c	llmg_0874	R_DHDPS	M_pyr_c + M_aspsa_c > M_23dhdp_c + M_h_c + (2.0) M_h2o_c	llmg_0874
R_DHFOR2	R_FOLR2	M_nadph_c + M_fol_c = M_nadp_c + M_dhf_c	llmg_1342	R_DHFOR2	M_nadp_c + M_dhf_c = M_nadph_c + M_fol_c	llmg_1342
R_DHFR	R_DHFR	M_nadph_c + M_h_c + M_dhf_c = M_nadp_c + M_thf_c	llmg_1342	R_DHFR	M_nadph_c + M_h_c + M_dhf_c = M_nadp_c + M_thf_c	llmg_1342
R_DHFS	R_DHFS	M_glu__L_c + M_atp_c + M_dhpt_c > M_pi_c + M_adp_c + M_h_c + M_dhf_c	llmg_1334	R_DHFS	M_glu_L_c + M_atp_c + M_dhpt_c > M_adp_c + M_dhf_c + M_pi_c + M_h_c	llmg_1334
R_DHNAOT	R_DHNAOT	M_octdp_c + M_nad_c + M_dhna_c > M_ppi_c + M_co2_c + M_2dmmq8_c + M_nadh_c	llmg_0197	R_DHNAOT	M_octdp_c + M_dhna_c + M_nad_c > M_co2_c + M_nadh_c + M_ppi_c + M_2dmmq8_c	llmg_0197
R_DHNPA	R_DHNPA_1	M_dhnpt_c > M_gcald_c + M_2ahhmp_c	llmg_1338	R_DHNPA	M_dhnpt_c > M_gcald_c + M_2ahhmp_c	llmg_1338
R_DHORD1	R_DHORDi	M_dhor__S_c + M_o2_c = M_orot_c + M_h2o2_c	(((llmg_1105 and llmg_1106) or llmg_0952))	R_DHORD1	M_o2_c + M_dhor_S_c = M_orot_c + M_h2o2_c	(((llmg_1105 and llmg_1106) or llmg_0952))
R_DHORD6	R_DHORD6	M_dhor__S_c + M_nad_c = M_orot_c + M_h_c + M_nadh_c	((llmg_1105 and llmg_1106))	R_DHORD6	M_nad_c + M_dhor_S_c = M_orot_c + M_h_c + M_nadh_c	((llmg_1105 and llmg_1106))
R_DHORTS	R_DHORTS	M_h2o_c + M_dhor__S_c = M_h_c + M_cbasp_c	llmg_1508	R_DHORTS	M_h2o_c + M_dhor_S_c = M_h_c + M_cbasp_c	llmg_1508
R_DHPPDA_1	R_DHPPDA	M_h2o_c + M_h_c + M_25dhpp_c > M_nh4_c + M_5apru_c	llmg_1532	R_DHPPDA_1	M_h2o_c + M_h_c + M_25dhpp_c > M_nh4_c + M_5apru_c	llmg_1532
R_DHPS3	R_FOLD3	M_2ahhmd_c + M_4abz_c > M_ppi_c + M_dhpt_c	llmg_1336	R_DHPS3	M_2ahhmd_c + M_4abz_c > M_ppi_c + M_dhpt_c	llmg_1336
R_DHQD	R_DHQTi	M_3dhq_c = M_h2o_c + M_3dhsk_c	llmg_0782	R_DHQD	M_3dhq_c = M_h2o_c + M_3dhsk_c	llmg_0782
R_DHQS	R_DHQS	M_2dda7p_c > M_pi_c + M_3dhq_c	llmg_1938	R_DHQS	M_2dda7p_c > M_pi_c + M_3dhq_c	llmg_1938
R_DIACTt	R_DIACTt	M_diact_c = M_diact_e		R_DIACTt	M_diact_c = M_diact_e
R_DINSK	R_DINSK	M_din_c + M_atp_c > M_adp_c + M_dimp_c	llmg_0480	R_DINSK	M_din_c + M_atp_c > M_adp_c + M_dimp_c	llmg_0480
R_DMATT	R_DMATT	M_ipdp_c + M_dmpp_c > M_ppi_c + M_grdp_c	llmg_1689	R_DMATT	M_ipdp_c + M_dmpp_c > M_ppi_c + M_grdp_c	llmg_1689
R_DNAS_LLA	R_DNAS_LLA	(-0.32) M_dttp_c + (-0.18) M_dgtp_c + (-1.37) M_h2o_c + (-0.18) M_dctp_c + (-1.37) M_atp_c + (-0.32) M_datp_c > (0.01) M_DNA_LLA_c + (1.37) M_adp_c + M_ppi_c + (1.37) M_pi_c + (1.37) M_h_c		R_DNAS_LLA	(-0.32) M_dttp_c + (-0.18) M_dgtp_c + (-1.37) M_h2o_c + (-0.18) M_dctp_c + (-1.37) M_atp_c + (-0.32) M_datp_c > (0.01) M_DNA_LLA_c + (1.37) M_adp_c + M_ppi_c + (1.37) M_pi_c + (1.37) M_h_c
R_DPCOAK	R_DPCOAK	M_atp_c + M_dpcoa_c > M_adp_c + M_h_c + M_coa_c	llmg_0630	R_DPCOAK	M_dpcoa_c + M_atp_c > M_adp_c + M_h_c + M_coa_c	llmg_0630
R_DPMVD	R_DPMVD	M_5dpmev_c + M_atp_c > M_co2_c + M_ipdp_c + M_pi_c + M_adp_c	llmg_0426	R_DPMVD	M_5dpmev_c + M_atp_c > M_co2_c + M_adp_c + M_pi_c + M_ipdp_c	llmg_0426
R_DPR	R_DPR	M_2dhp_c + M_nadph_c + M_h_c = M_pant__R_c + M_nadp_c	((llmg_1277 or llmg_1131))	R_DPR	M_2dhp_c + M_nadph_c + M_h_c > M_pant_R_c + M_nadp_c	((llmg_1277 or llmg_1131))
R_DPRr				R_DPRr	M_2dhp_c + M_nadph_c + M_h_c = M_pant_R_c + M_nadp_c	llmg_1131		llmg_1131	Combined with R_DPR
R_DRBK	R_DRBK	M_drib_c + M_atp_c > M_2dr5p_c + M_h_c + M_adp_c	llmg_0785	R_DRBK	M_drib_c + M_atp_c > M_2dr5p_c + M_h_c + M_adp_c	llmg_0785
R_DRIBt2	R_DRIBt2	M_h_e + M_drib_e > M_drib_c + M_h_c		R_DRIBt2	M_h_e + M_drib_e > M_drib_c + M_h_c
R_DRPA	R_DRPA	M_2dr5p_c > M_acald_c + M_g3p_c	llmg_1062	R_DRPA	M_2dr5p_c > M_acald_c + M_g3p_c	llmg_1062
R_DTMPK	R_DTMPK	M_atp_c + M_dtmp_c = M_adp_c + M_dtdp_c	llmg_0415	R_DTMPK	M_atp_c + M_dtmp_c = M_adp_c + M_dtdp_c	llmg_0415
R_DURIK1	R_DURIK1	M_duri_c + M_atp_c > M_dump_c + M_h_c + M_adp_c	llmg_0555	R_DURIK1	M_duri_c + M_atp_c > M_adp_c + M_dump_c + M_h_c	llmg_0555
R_DURIPP	R_DURIPP	M_duri_c + M_pi_c = M_ura_c + M_2dr1p_c	llmg_1720	R_DURIPP	M_duri_c + M_pi_c = M_ura_c + M_2dr1p_c	llmg_1720
R_DUTPDP	R_DUTPDP	M_h2o_c + M_dutp_c > M_dump_c + M_ppi_c + M_h_c	((llmg_0191 or llmg_0816))	R_DUTPDP	M_h2o_c + M_dutp_c > M_dump_c + M_ppi_c + M_h_c	((llmg_0191 or llmg_0816))
R_DXPS	R_DXPS	M_pyr_c + M_h_c + M_g3p_c > M_dxyl5p_c + M_co2_c	llmg_0749	R_DXPS	M_pyr_c + M_h_c + M_g3p_c > M_co2_c + M_dxyl5p_c	llmg_0749
R_EDA	R_EDA	M_2ddg6p_c > M_pyr_c + M_g3p_c	llmg_0864	R_EDA	M_2ddg6p_c > M_pyr_c + M_g3p_c	llmg_0864
R_ENO	R_ENO	M_2pg_c = M_h2o_c + M_pep_c	llmg_0617	R_ENO	M_2pg_c = M_h2o_c + M_pep_c	llmg_0617
R_ETOHt1	R_ETOHt	M_etoh_e = M_etoh_c		R_ETOHt1	M_etoh_e = M_etoh_c
R_EX_2aeppn_LPAREN_e_RPAREN_	R_EX_AEP_e	M_2ameph_e >		R_EX_2aeppn_LPAREN_e_RPAREN_	M_2aeppn_e =
R_EX_2h3mb_LPAREN_e_RPAREN_	R_EX_2h3mb_e	M_2h3mb_e >		R_EX_2h3mb_LPAREN_e_RPAREN_	M_2h3mb_e =
R_EX_2h3mp_LPAREN_e_RPAREN_	R_EX_2h3mp_e	M_2h3mp_e >		R_EX_2h3mp_LPAREN_e_RPAREN_	M_2h3mp_e =
R_EX_2hxic_L_LPAREN_e_RPAREN_	R_EX_2hxic_L_e	M_2hxic__L_e >		R_EX_2hxic_L_LPAREN_e_RPAREN_	M_2hxic_L_e =
R_EX_2mba_LPAREN_e_RPAREN_	R_EX_2mba_e	M_2mba_e >		R_EX_2mba_LPAREN_e_RPAREN_	M_2mba_e =
R_EX_2mbal_LPAREN_e_RPAREN_	R_EX_2mbald_e	M_2mbald_e >		R_EX_2mbal_LPAREN_e_RPAREN_	M_2mbal_e =
R_EX_2mpa_LPAREN_e_RPAREN_	R_EX_2mpa_e	M_2mpa_e >		R_EX_2mpa_LPAREN_e_RPAREN_	M_2mpa_e =
R_EX_3mba_LPAREN_e_RPAREN_	R_EX_3mb_e	M_3mb_e >		R_EX_3mba_LPAREN_e_RPAREN_	M_3mba_e =
R_EX_3mbal_LPAREN_e_RPAREN_	R_EX_3mbald_e	M_3mbald_e >		R_EX_3mbal_LPAREN_e_RPAREN_	M_3mbal_e =
R_EX_4abut_LPAREN_e_RPAREN_	R_EX_4abut_e	M_4abut_e >		R_EX_4abut_LPAREN_e_RPAREN_	M_4abut_e =
R_EX_4abz_LPAREN_e_RPAREN_	R_EX_4abz_e	M_4abz_e >		R_EX_4abz_LPAREN_e_RPAREN_	M_4abz_e =
R_EX_ac_LPAREN_e_RPAREN_	R_EX_ac_e	M_ac_e >		R_EX_ac_LPAREN_e_RPAREN_	M_ac_e =
R_EX_acald_LPAREN_e_RPAREN_	R_EX_acald_e	M_acald_e >		R_EX_acald_LPAREN_e_RPAREN_	M_acald_e =
R_EX_acgala_LPAREN_e_RPAREN_	R_EX_acgal_e	M_acgal_e >		R_EX_acgala_LPAREN_e_RPAREN_	M_acgala_e =
R_EX_acgam_LPAREN_e_RPAREN_	R_EX_acgam_e	M_acgam_e >		R_EX_acgam_LPAREN_e_RPAREN_	M_acgam_e =
R_EX_acmana_LPAREN_e_RPAREN_	R_EX_acmana_e	M_acmana_e >		R_EX_acmana_LPAREN_e_RPAREN_	M_acmana_e =
R_EX_actn_R_LPAREN_e_RPAREN_	R_EX_actn__R_e	M_actn__R_e >		R_EX_actn_R_LPAREN_e_RPAREN_	M_actn_R_e =
R_EX_ade_LPAREN_e_RPAREN_	R_EX_ade_e	M_ade_e >		R_EX_ade_LPAREN_e_RPAREN_	M_ade_e =
R_EX_akg_LPAREN_e_RPAREN_	R_EX_akg_e	M_akg_e >		R_EX_akg_LPAREN_e_RPAREN_	M_akg_e =
R_EX_ala_D_LPAREN_e_RPAREN_	R_EX_ala__D_e	M_ala__D_e =		R_EX_ala_D_LPAREN_e_RPAREN_	M_ala_D_e =
R_EX_ala_L_LPAREN_e_RPAREN_	R_EX_ala__L_e	M_ala__L_e =		R_EX_ala_L_LPAREN_e_RPAREN_	M_ala_L_e =
R_EX_arg_L_LPAREN_e_RPAREN_	R_EX_arg__L_e	M_arg__L_e =		R_EX_arg_L_LPAREN_e_RPAREN_	M_arg_L_e =
R_EX_asn_L_LPAREN_e_RPAREN_	R_EX_asn__L_e	M_asn__L_e >		R_EX_asn_L_LPAREN_e_RPAREN_	M_asn_L_e =
R_EX_asp_L_LPAREN_e_RPAREN_	R_EX_asp__L_e	M_asp__L_e =		R_EX_asp_L_LPAREN_e_RPAREN_	M_asp_L_e =
R_EX_btd_RR_LPAREN_e_RPAREN_	R_EX_btd_RR_e	M_btd_RR_e >		R_EX_btd_RR_LPAREN_e_RPAREN_	M_btd_RR_e =
R_EX_bzal_LPAREN_e_RPAREN_	R_EX_bzal_e	M_bzal_e >		R_EX_bzal_LPAREN_e_RPAREN_	M_bzal_e =
R_EX_cellb_LPAREN_e_RPAREN_	R_EX_cellb_e	M_cellb_e >		R_EX_cellb_LPAREN_e_RPAREN_	M_cellb_e =
R_EX_ch4s_LPAREN_e_RPAREN_	R_EX_ch4s_e	M_ch4s_e >		R_EX_ch4s_LPAREN_e_RPAREN_	M_ch4s_e =
R_EX_chol_LPAREN_e_RPAREN_	R_EX_chol_e	M_chol_e >		R_EX_chol_LPAREN_e_RPAREN_	M_chol_e =
R_EX_cit_LPAREN_e_RPAREN_	R_EX_cit_e	M_cit_e >		R_EX_cit_LPAREN_e_RPAREN_	M_cit_e =
R_EX_co2_LPAREN_e_RPAREN_	R_EX_co2_e	M_co2_e >		R_EX_co2_LPAREN_e_RPAREN_	M_co2_e =
R_EX_cys_L_LPAREN_e_RPAREN_	R_EX_cys__L_e	M_cys__L_e =		R_EX_cys_L_LPAREN_e_RPAREN_	M_cys_L_e =
R_EX_dha_LPAREN_e_RPAREN_	R_EX_dha_e	M_dha_e >		R_EX_dha_LPAREN_e_RPAREN_	M_dha_e =
R_EX_diact_LPAREN_e_RPAREN_	R_EX_diact_e	M_diact_e >		R_EX_diact_LPAREN_e_RPAREN_	M_diact_e =
R_EX_drib_LPAREN_e_RPAREN_	R_EX_drib_e	M_drib_e >		R_EX_drib_LPAREN_e_RPAREN_	M_drib_e =
R_EX_etoh_LPAREN_e_RPAREN_	R_EX_etoh_e	M_etoh_e >		R_EX_etoh_LPAREN_e_RPAREN_	M_etoh_e =
R_EX_fe2_LPAREN_e_RPAREN_	R_EX_fe2_e	M_fe2_e =		R_EX_fe2_LPAREN_e_RPAREN_	M_fe2_e =
R_EX_fe3_LPAREN_e_RPAREN_	R_EX_fe3_e	M_fe3_e =		R_EX_fe3_LPAREN_e_RPAREN_	M_fe3_e =
R_EX_fol_LPAREN_e_RPAREN_	R_EX_fol_e	M_fol_e >		R_EX_fol_LPAREN_e_RPAREN_	M_fol_e =
R_EX_for_LPAREN_e_RPAREN_	R_EX_for_e	M_for_e >		R_EX_for_LPAREN_e_RPAREN_	M_for_e =
R_EX_fru_LPAREN_e_RPAREN_	R_EX_fru_e	M_fru_e >		R_EX_fru_LPAREN_e_RPAREN_	M_fru_e =
R_EX_gal_LPAREN_e_RPAREN_	R_EX_gal_e	M_gal_e >		R_EX_gal_LPAREN_e_RPAREN_	M_gal_e =
R_EX_galt_LPAREN_e_RPAREN_	R_EX_galt_e	M_galt_e >		R_EX_galt_LPAREN_e_RPAREN_	M_galt_e =
R_EX_gcald_LPAREN_e_RPAREN_	R_EX_gcald_e	M_gcald_e >		R_EX_gcald_LPAREN_e_RPAREN_	M_gcald_e =
R_EX_glc_LPAREN_e_RPAREN_	R_EX_glc__D_e	M_glc__D_e =		R_EX_glc_LPAREN_e_RPAREN_	M_glc_D_e =
R_EX_glcn_D_LPAREN_e_RPAREN_	R_EX_glcn_e	M_glcn_e >		R_EX_glcn_D_LPAREN_e_RPAREN_	M_glcn_D_e =
R_EX_gln_L_LPAREN_e_RPAREN_	R_EX_gln__L_e	M_gln__L_e >		R_EX_gln_L_LPAREN_e_RPAREN_	M_gln_L_e =
R_EX_glu_L_LPAREN_e_RPAREN_	R_EX_glu__L_e	M_glu__L_e =		R_EX_glu_L_LPAREN_e_RPAREN_	M_glu_L_e =
R_EX_gly_LPAREN_e_RPAREN_	R_EX_gly_e	M_gly_e =		R_EX_gly_LPAREN_e_RPAREN_	M_gly_e =
R_EX_glyb_LPAREN_e_RPAREN_	R_EX_glyb_e	M_glyb_e >		R_EX_glyb_LPAREN_e_RPAREN_	M_glyb_e =
R_EX_glyc_LPAREN_e_RPAREN_	R_EX_glyc_e	M_glyc_e >		R_EX_glyc_LPAREN_e_RPAREN_	M_glyc_e =
R_EX_glyc3p_LPAREN_e_RPAREN_	R_EX_glyc3p_e	M_glyc3p_e >		R_EX_glyc3p_LPAREN_e_RPAREN_	M_glyc3p_e =
R_EX_gua_LPAREN_e_RPAREN_	R_EX_gua_e	M_gua_e >		R_EX_gua_LPAREN_e_RPAREN_	M_gua_e =
R_EX_h_LPAREN_e_RPAREN_	R_EX_h_e	M_h_e =		R_EX_h_LPAREN_e_RPAREN_	M_h_e =
R_EX_h2o_LPAREN_e_RPAREN_	R_EX_h2o_e	M_h2o_e =		R_EX_h2o_LPAREN_e_RPAREN_	M_h2o_e =
R_EX_h2s_LPAREN_e_RPAREN_	R_EX_h2s_e	M_h2s_e =		R_EX_h2s_LPAREN_e_RPAREN_	M_h2s_e =
R_EX_his_L_LPAREN_e_RPAREN_	R_EX_his__L_e	M_his__L_e =		R_EX_his_L_LPAREN_e_RPAREN_	M_his_L_e =
R_EX_hxan_LPAREN_e_RPAREN_	R_EX_hxan_e	M_hxan_e >		R_EX_hxan_LPAREN_e_RPAREN_	M_hxan_e =
R_EX_ile_L_LPAREN_e_RPAREN_	R_EX_ile__L_e	M_ile__L_e =		R_EX_ile_L_LPAREN_e_RPAREN_	M_ile_L_e =
R_EX_ins_LPAREN_e_RPAREN_	R_EX_ins_e	M_ins_e >		R_EX_ins_LPAREN_e_RPAREN_	M_ins_e =
R_EX_lac_L_LPAREN_e_RPAREN_	R_EX_lac__L_e	M_lac__L_e >		R_EX_lac_L_LPAREN_e_RPAREN_	M_lac_L_e =
R_EX_lcts_LPAREN_e_RPAREN_	R_EX_lcts_e	M_lcts_e >		R_EX_lcts_LPAREN_e_RPAREN_	M_lcts_e =
R_EX_leu_L_LPAREN_e_RPAREN_	R_EX_leu__L_e	M_leu__L_e =		R_EX_leu_L_LPAREN_e_RPAREN_	M_leu_L_e =
R_EX_lys_L_LPAREN_e_RPAREN_	R_EX_lys__L_e	M_lys__L_e =		R_EX_lys_L_LPAREN_e_RPAREN_	M_lys_L_e =
R_EX_mal_L_LPAREN_e_RPAREN_	R_EX_mal__L_e	M_mal__L_e >		R_EX_mal_L_LPAREN_e_RPAREN_	M_mal_L_e =
R_EX_malt_LPAREN_e_RPAREN_	R_EX_malt_e	M_malt_e >		R_EX_malt_LPAREN_e_RPAREN_	M_malt_e =
R_EX_man_LPAREN_e_RPAREN_	R_EX_man_e	M_man_e >		R_EX_man_LPAREN_e_RPAREN_	M_man_e =
R_EX_met_D_LPAREN_e_RPAREN_	R_EX_met__D_e	M_met__D_e =		R_EX_met_D_LPAREN_e_RPAREN_	M_met_D_e =
R_EX_met_L_LPAREN_e_RPAREN_	R_EX_met__L_e	M_met__L_e =		R_EX_met_L_LPAREN_e_RPAREN_	M_met_L_e =
R_EX_mn2_LPAREN_e_RPAREN_	R_EX_mn2_e	M_mn2_e =		R_EX_mn2_LPAREN_e_RPAREN_	M_mn2_e =
R_EX_mnl_LPAREN_e_RPAREN_	R_EX_mnl_e	M_mnl_e >		R_EX_mnl_LPAREN_e_RPAREN_	M_mnl_e =
R_EX_nac_LPAREN_e_RPAREN_	R_EX_nac_e	M_nac_e =		R_EX_nac_LPAREN_e_RPAREN_	M_nac_e =
R_EX_nh4_LPAREN_e_RPAREN_	R_EX_nh4_e	M_nh4_e >		R_EX_nh4_LPAREN_e_RPAREN_	M_nh4_e =
R_EX_nmn_LPAREN_e_RPAREN_	R_EX_nmn_e	M_nmn_e >		R_EX_nmn_LPAREN_e_RPAREN_	M_nmn_e =
R_EX_o2_LPAREN_e_RPAREN_	R_EX_o2_e	M_o2_e >		R_EX_o2_LPAREN_e_RPAREN_	M_o2_e =
R_EX_orn_L_LPAREN_e_RPAREN_	R_EX_orn_e	M_orn_e =		R_EX_orn_L_LPAREN_e_RPAREN_	M_orn_L_e =
R_EX_orot_LPAREN_e_RPAREN_	R_EX_orot_e	M_orot_e >		R_EX_orot_LPAREN_e_RPAREN_	M_orot_e =
R_EX_pacald_LPAREN_e_RPAREN_	R_EX_pacald_e	M_pacald_e >		R_EX_pacald_LPAREN_e_RPAREN_	M_pacald_e =
R_EX_pea_LPAREN_e_RPAREN_	R_EX_2phetoh_e	M_2phetoh_e >		R_EX_pea_LPAREN_e_RPAREN_	M_pea_e =
R_EX_phe_L_LPAREN_e_RPAREN_	R_EX_phe__L_e	M_phe__L_e =		R_EX_phe_L_LPAREN_e_RPAREN_	M_phe_L_e =
R_EX_pi_LPAREN_e_RPAREN_	R_EX_pi_e	M_pi_e =		R_EX_pi_LPAREN_e_RPAREN_	M_pi_e =
R_EX_pnto_R_LPAREN_e_RPAREN_	R_EX_pnto__R_e	M_pnto__R_e =		R_EX_pnto_R_LPAREN_e_RPAREN_	M_pnto_R_e =
R_EX_ppi_LPAREN_e_RPAREN_	R_EX_ppi_e	M_ppi_e >		R_EX_ppi_LPAREN_e_RPAREN_	M_ppi_e =
R_EX_pro_L_LPAREN_e_RPAREN_	R_EX_pro__L_e	M_pro__L_e =		R_EX_pro_L_LPAREN_e_RPAREN_	M_pro_L_e =
R_EX_ptrc_LPAREN_e_RPAREN_	R_EX_ptrc_e	M_ptrc_e >		R_EX_ptrc_LPAREN_e_RPAREN_	M_ptrc_e =
R_EX_pyr_LPAREN_e_RPAREN_	R_EX_pyr_e	M_pyr_e >		R_EX_pyr_LPAREN_e_RPAREN_	M_pyr_e =
R_EX_rib_D_LPAREN_e_RPAREN_	R_EX_rib__D_e	M_rib__D_e >		R_EX_rib_D_LPAREN_e_RPAREN_	M_rib_D_e =
R_EX_ribflv_LPAREN_e_RPAREN_	R_EX_ribflv_e	M_ribflv_e >		R_EX_ribflv_LPAREN_e_RPAREN_	M_ribflv_e =
R_EX_sbt_D_LPAREN_e_RPAREN_	R_EX_sbt__D_e	M_sbt__D_e >		R_EX_sbt_D_LPAREN_e_RPAREN_	M_sbt_D_e =
R_EX_ser_D_LPAREN_e_RPAREN_	R_EX_ser__D_e	M_ser__D_e =		R_EX_ser_D_LPAREN_e_RPAREN_	M_ser_D_e =
R_EX_ser_L_LPAREN_e_RPAREN_	R_EX_ser__L_e	M_ser__L_e =		R_EX_ser_L_LPAREN_e_RPAREN_	M_ser_L_e =
R_EX_so4_LPAREN_e_RPAREN_	R_EX_so4_e	M_so4_e =		R_EX_so4_LPAREN_e_RPAREN_	M_so4_e =
R_EX_spmd_LPAREN_e_RPAREN_	R_EX_spmd_e	M_spmd_e >		R_EX_spmd_LPAREN_e_RPAREN_	M_spmd_e =
R_EX_succ_LPAREN_e_RPAREN_	R_EX_succ_e	M_succ_e >		R_EX_succ_LPAREN_e_RPAREN_	M_succ_e =
R_EX_sucr_LPAREN_e_RPAREN_	R_EX_sucr_e	M_sucr_e >		R_EX_sucr_LPAREN_e_RPAREN_	M_sucr_e =
R_EX_thm_LPAREN_e_RPAREN_	R_EX_thm_e	M_thm_e =		R_EX_thm_LPAREN_e_RPAREN_	M_thm_e =
R_EX_thr_L_LPAREN_e_RPAREN_	R_EX_thr__L_e	M_thr__L_e =		R_EX_thr_L_LPAREN_e_RPAREN_	M_thr_L_e =
R_EX_thymd_LPAREN_e_RPAREN_	R_EX_thymd_e	M_thymd_e >		R_EX_thymd_LPAREN_e_RPAREN_	M_thymd_e =
R_EX_tre_LPAREN_e_RPAREN_	R_EX_tre_e	M_tre_e >		R_EX_tre_LPAREN_e_RPAREN_	M_tre_e =
R_EX_trp_L_LPAREN_e_RPAREN_	R_EX_trp__L_e	M_trp__L_e =		R_EX_trp_L_LPAREN_e_RPAREN_	M_trp_L_e =
R_EX_tyr_L_LPAREN_e_RPAREN_	R_EX_tyr__L_e	M_tyr__L_e =		R_EX_tyr_L_LPAREN_e_RPAREN_	M_tyr_L_e =
R_EX_ura_LPAREN_e_RPAREN_	R_EX_ura_e	M_ura_e >		R_EX_ura_LPAREN_e_RPAREN_	M_ura_e =
R_EX_val_L_LPAREN_e_RPAREN_	R_EX_val__L_e	M_val__L_e =		R_EX_val_L_LPAREN_e_RPAREN_	M_val_L_e =
R_EX_xan_LPAREN_e_RPAREN_	R_EX_xan_e	M_xan_e >		R_EX_xan_LPAREN_e_RPAREN_	M_xan_e =
R_EX_zn2_LPAREN_e_RPAREN_	R_EX_zn2_e	M_zn2_e =		R_EX_zn2_LPAREN_e_RPAREN_	M_zn2_e =
R_F1PK	R_FRUK	M_f1p_c + M_atp_c > M_adp_c + M_h_c + M_fdp_c	llmg_1569	R_F1PK	M_f1p_c + M_atp_c > M_adp_c + M_h_c + M_fdp_c	llmg_1569
R_FABM	R_FABM	M_tmrs2eACP_c = M_2ctdeacp_c		R_FABM	M_2ttdeacp_c = M_2ctdeacp_c
R_FABM1	R_FABM1	M_tpalm2eACP_c = M_2chdeacp_c		R_FABM1	M_2thdeacp_c = M_2chdeacp_c
R_FABM2	R_FABM2	M_toctd2eACP_c = M_2cocdacp_c		R_FABM2	M_2tocdacp_c = M_2cocdacp_c
R_FBA	R_FBA	M_fdp_c = M_g3p_c + M_dhap_c	llmg_2167	R_FBA	M_fdp_c = M_g3p_c + M_dhap_c	llmg_2167
R_FBP	R_FBP	M_h2o_c + M_fdp_c > M_pi_c + M_f6p_c	llmg_0264	R_FBP	M_h2o_c + M_fdp_c > M_pi_c + M_f6p_c	llmg_0264
R_FCCabc	R_FE3abc	M_h2o_c + M_atp_c + M_fe3_e > M_pi_c + M_h_c + M_adp_c + M_fe3_c	((llmg_0349 and llmg_0348 and llmg_0347 and llmg_0346))	R_FCCabc	M_fe3_e + M_h2o_c + M_atp_c > M_fe3_c + M_adp_c + M_pi_c + M_h_c	((llmg_0349 and llmg_0348 and llmg_0347 and llmg_0346))
R_FE2abc	R_FE2abc	M_fe2_e + M_h2o_c + M_atp_c > M_pi_c + M_fe2_c + M_adp_c + M_h_c	llmg_0199	R_FE2abc	M_fe2_e + M_h2o_c + M_atp_c > M_fe2_c + M_adp_c + M_pi_c + M_h_c	llmg_0199
R_FLVR	R_FLVR	M_nadph_c + M_h_c + M_ribflv_c > M_rbflvrd_c + M_nadp_c	llmg_0559	R_FLVR	M_nadph_c + M_h_c + M_ribflv_c > M_ribflvRD_c + M_nadp_c	llmg_0559
R_FMETDF				R_FMETDF	M_h2o_c + M_fmet_c > M_met_L_c + M_for_c	llmg_0532		llmg_0532	RNA modification reaction
R_FMETTRS				R_FMETTRS	M_mettrna_c + M_10fthf_c > M_fmettrna_c + M_thf_c	llmg_2147		llmg_2147	tRNA modification reaction
R_FMNAT	R_FMNAT	M_h_c + M_atp_c + M_fmn_c > M_ppi_c + M_fad_c	llmg_1430	R_FMNAT	M_h_c + M_atp_c + M_fmn_c > M_ppi_c + M_fad_c	llmg_1430
R_FOLt	R_FOLt	M_fol_e + M_h_e = M_h_c + M_fol_c		R_FOLt	M_fol_e + M_h_e = M_h_c + M_fol_c
R_FORt2	R_FORt2	M_for_e + M_h_e = M_h_c + M_for_c	llmg_1551	R_FORt2	M_for_e + M_h_e = M_h_c + M_for_c		llmg_1551
R_FRDx	R_FRDx	M_fum_c + M_h_c + M_nadh_c = M_nad_c + M_succ_c	llmg_1441	R_FRDx	M_fum_c + M_h_c + M_nadh_c = M_succ_c + M_nad_c	llmg_1441
R_FRUK	R_HEX7	M_atp_c + M_fru_c > M_adp_c + M_h_c + M_f6p_c	llmg_1006	R_FRUK	M_fru_c + M_atp_c > M_adp_c + M_h_c + M_f6p_c	llmg_1006
R_FRUpts	R_FRUpts	M_fru_e + M_pep_c > M_f1p_c + M_pyr_c	(((llmg_0127 and llmg_1568 and llmg_0126) or (llmg_0727 and llmg_0126 and llmg_0127 and llmg_0729 and llmg_0728)))	R_FRUpts	M_fru_e + M_pep_c > M_f1p_c + M_pyr_c	((((llmg_0727 or llmg_0729 or llmg_0728) and llmg_0127 and llmg_0126) or (llmg_0127 and llmg_1568 and llmg_0126)))
R_FTHFCL	R_FTHFCL	M_atp_c + M_5fthf_c > M_adp_c + M_pi_c + M_methf_c	llmg_0181	R_FTHFCL	M_atp_c + M_5fothf_c > M_adp_c + M_methf_c + M_pi_c	llmg_0181
R_FTHFL	R_FTHFLi	M_atp_c + M_for_c + M_thf_c > M_adp_c + M_pi_c + M_10fthf_c	llmg_1595	R_FTHFL	M_atp_c + M_for_c + M_thf_c > M_10fthf_c + M_adp_c + M_pi_c	llmg_1595
R_G1PACT	R_G1PACT	M_accoa_c + M_gam1p_c > M_h_c + M_coa_c + M_acgam1p_c	llmg_2076	R_G1PACT	M_accoa_c + M_gam1p_c > M_h_c + M_coa_c + M_acgam1p_c	llmg_2076
R_G1PTMT	R_G1PTT	M_dttp_c + M_h_c + M_g1p_c > M_ppi_c + M_dtdpglu_c	llmg_0206	R_G1PTMT	M_dttp_c + M_h_c + M_g1p_c > M_ppi_c + M_dtdpglc_c	llmg_0206
R_G3PCT	R_G3PCT	M_glyc3p_c + M_ctp_c + M_h_c > M_ppi_c + M_cdpglyc_c	llmg_1606	R_G3PCT	M_glyc3p_c + M_ctp_c + M_h_c > M_ppi_c + M_cdpglyc_c	llmg_1606
R_G3PD1	R_G3PD1ir	M_h_c + M_dhap_c + M_nadh_c = M_glyc3p_c + M_nad_c	llmg_1114	R_G3PD1	M_glyc3p_c + M_nad_c = M_h_c + M_dhap_c + M_nadh_c	llmg_1114
R_G3PD2	R_G3PD2	M_glyc3p_c + M_nadp_c = M_nadph_c + M_h_c + M_dhap_c	llmg_1114	R_G3PD2	M_glyc3p_c + M_nadp_c = M_nadph_c + M_h_c + M_dhap_c	llmg_1114
R_G3PD4	R_G3PD4	M_glyc3p_c + M_mqn7_c > M_mql7_c + M_dhap_c	llmg_1098	R_G3PD4	M_glyc3p_c + M_mqn7_c > M_mql7_c + M_dhap_c	llmg_1098
R_G3PD8	R_G3PD	M_glyc3p_c + M_fad_c = M_fadh2_c + M_dhap_c	llmg_1098	R_G3PD8	M_glyc3p_c + M_fad_c = M_fadh2_c + M_dhap_c	llmg_1098
R_G5SADs	R_G5SADs	M_glu5sa_c = M_h2o_c + M_h_c + M_1pyr5c_c		R_G5SADs	M_glu5sa_c = M_h2o_c + M_h_c + M_1pyr5c_c
R_G5SD	R_G5SD	M_nadph_c + M_glu5p_c + M_h_c > M_pi_c + M_glu5sa_c + M_nadp_c	llmg_0886	R_G5SD	M_glu5p_c + M_nadph_c + M_h_c > M_glu5sa_c + M_pi_c + M_nadp_c	llmg_0886
R_G6PDA	R_G6PDA	M_h2o_c + M_gam6p_c > M_f6p_c + M_nh4_c	llmg_0928	R_G6PDA	M_h2o_c + M_gam6p_c > M_f6p_c + M_nh4_c	llmg_0928
R_G6PDHy	R_G6PDH2r	M_g6p_c + M_nadp_c = M_nadph_c + M_h_c + M_6pgl_c	llmg_2499	R_G6PDHy	M_g6p_c + M_nadp_c = M_nadph_c + M_h_c + M_6pgl_c	llmg_2499
R_G6PI	R_G6PI	M_g6p_c = M_g6p_B_c	llmg_2448	R_G6PI	M_g6p_c = M_g6p_B_c	llmg_2448
R_GABAt6	R_ABUTt2r	M_h_e + M_4abut_e = M_4abut_c + M_h_c		R_GABAt6	M_h_e + M_4abut_e = M_4abut_c + M_h_c
R_GALK2	R_GALK2	M_a_gal__D_c + M_atp_c > M_gal1p_c + M_h_c + M_adp_c	llmg_2235	R_GALK2	M_a_gal_D_c + M_atp_c > M_adp_c + M_h_c + M_gal1p_c	llmg_2235
R_GALM	R_GALM	M_gal_c = M_a_gal__D_c	llmg_2236	R_GALM	M_gal_c = M_a_gal_D_c	llmg_2236
R_GALT	R_GALT	M_gal1p_c + M_utp_c + M_h_c = M_udpgal_c + M_ppi_c	llmg_2234	R_GALT	M_gal1p_c + M_utp_c + M_h_c = M_udpgal_c + M_ppi_c	llmg_2234
R_GALt2	R_GALt2	M_h_e + M_gal_e > M_gal_c + M_h_c	llmg_2237	R_GALt2	M_h_e + M_gal_e > M_gal_c + M_h_c	llmg_2237
R_GALTAL	R_GALTAL	(-0.01) M_LTAala_LLA_c + (-9.8) M_udpgal_c > (9.8) M_udp_c + (0.01) M_LTAAlaGal_LLA_c + (9.8) M_h_c		R_GALTAL	(-9.8) M_udpgal_c + (-0.01) M_LTAala_LLA_c > (9.8) M_udp_c + (9.8) M_h_c + (0.01) M_LTAAlaGal_LLA_c
R_GALTpts	R_GALTpts	M_pep_c + M_galt_e > M_pyr_c + M_galt1p_c	((llmg_0127 and llmg_0126))	R_GALTpts	M_pep_c + M_galt_e > M_pyr_c + M_galt1p_c	((llmg_0127 and llmg_0126))
R_GALU	R_GALUi	M_utp_c + M_h_c + M_g1p_c = M_ppi_c + M_udpg_c	llmg_1113	R_GALU	M_utp_c + M_h_c + M_g1p_c = M_ppi_c + M_udpg_c	llmg_1113
R_GAPD	R_GAPD	M_pi_c + M_g3p_c + M_nad_c = M_13dpg_c + M_h_c + M_nadh_c	((llmg_2539 or llmg_0530))	R_GAPD	M_g3p_c + M_pi_c + M_nad_c = M_13dpg_c + M_nadh_c + M_h_c	((llmg_2539 or llmg_0530))
R_GARFT	R_GARFT	M_gar_c + M_10fthf_c = M_h_c + M_fgam_c + M_thf_c	llmg_0988	R_GARFT	M_gar_c + M_10fthf_c = M_h_c + M_fgam_c + M_thf_c	llmg_0988
R_GAT1_LLA	R_GAT1_LLA	(-0.005) M_2ctdeacp_c + (-0.44) M_2cocdacp_c + (-0.03) M_2chdeacp_c + (-0.13) M_cpocdacp_c + M_glyc3p_c + (-0.01) M_ocdcaACP_c + (-0.09) M_myrsACP_c + (-0.295) M_palmACP_c > M_ACP_c + (0.01) M_agly3p_LLA_c		R_GAT1_LLA	(-0.09) M_tdeacp_c + (-0.005) M_2ctdeacp_c + (-0.44) M_2cocdacp_c + (-0.01) M_ocdacp_c + (-0.295) M_hdeacp_c + (-0.03) M_2chdeacp_c + (-0.13) M_cpocdacp_c + M_glyc3p_c > M_acp_c + (0.01) M_agly3p_LLA_c
R_GCALDt	R_GCALDt	M_gcald_e = M_gcald_c		R_GCALDt	M_gcald_e = M_gcald_c
R_GF6PTA	R_GF6PTA	M_f6p_c + M_gln__L_c > M_glu__L_c + M_gam6p_c	llmg_1516	R_GF6PTA	M_gln_L_c + M_f6p_c > M_glu_L_c + M_gam6p_c	llmg_1516
R_GHMT	R_GHMT2r	M_ser__L_c + M_thf_c = M_h2o_c + M_mlthf_c + M_gly_c	llmg_0563	R_GHMT	M_ser_L_c + M_thf_c = M_h2o_c + M_mlthf_c + M_gly_c	llmg_0563
R_GK1	R_GK1	M_gmp_c + M_atp_c = M_adp_c + M_gdp_c	llmg_2155	R_GK1	M_gmp_c + M_atp_c = M_adp_c + M_gdp_c	llmg_2155
R_GK2	R_GK2	M_gmp_c + M_datp_c = M_dadp_c + M_gdp_c	llmg_2155	R_GK2	M_gmp_c + M_datp_c = M_dadp_c + M_gdp_c	llmg_2155
R_GLCNt2	R_GLCNt2r	M_glcn_e + M_h_e = M_h_c + M_glcn_c	llmg_2467	R_GLCNt2	M_glcn_D_e + M_h_e = M_h_c + M_glcn_D_c	llmg_2467
R_GLCP	R_GLCP	M_glycogen_c + M_pi_c > M_g1p_c	((llmg_1871 and llmg_1869))	R_GLCP	M_glycogen_c + M_pi_c > M_g1p_c	((llmg_1871 and llmg_1869))
R_GLCpts	R_GLCpts	M_pep_c + M_glc__D_e > M_g6p_c + M_pyr_c	(((llmg_0727 and llmg_0126 and llmg_0729 and llmg_0728) or (llmg_0437 and llmg_0126 and llmg_0127 and llmg_0440 and llmg_0438)))	R_GLCpts	M_glc_D_e + M_pep_c > M_g6p_c + M_pyr_c	(((llmg_0727 or llmg_0729 or llmg_0728) and llmg_0127 and llmg_0126))	llmg_0437, llmg_0440, llmg_0438
R_GLCS1	R_GLCS1	M_adpglc_c > M_glycogen_c + M_h_c + M_adp_c	((llmg_1872 and llmg_0158))	R_GLCS1	M_adpglc_c > M_glycogen_c + M_h_c + M_adp_c	((llmg_1872 and llmg_0158))
R_GLGC	R_GLGC	M_h_c + M_atp_c + M_g1p_c > M_ppi_c + M_adpglc_c	((llmg_1873 and llmg_1874))	R_GLGC	M_h_c + M_atp_c + M_g1p_c > M_ppi_c + M_adpglc_c	((llmg_1873 and llmg_1874))
R_GLNabc	R_GLNabc	M_gln__L_e + M_h2o_c + M_atp_c > M_pi_c + M_gln__L_c + M_adp_c + M_h_c	(((llmg_1942 and llmg_1943) or (llmg_1593 and llmg_1591)))	R_GLNabc	M_gln_L_e + M_h2o_c + M_atp_c > M_adp_c + M_pi_c + M_gln_L_c + M_h_c	((llmg_1942 and llmg_1943))	llmg_1593, llmg_1591
R_GLNS	R_GLNS	M_glu__L_c + M_nh4_c + M_atp_c > M_pi_c + M_gln__L_c + M_adp_c + M_h_c	llmg_2484	R_GLNS	M_glu_L_c + M_nh4_c + M_atp_c > M_adp_c + M_pi_c + M_gln_L_c + M_h_c	llmg_2484
R_GLNTRS2				R_GLNTRS2	M_glutrnagln_c + M_nh4_c + M_atp_c > M_ppi_c + M_glntrna_c + M_h_c + M_amp_c	((llmg_0176 and llmg_0174 and llmg_0175))		llmg_0176, llmg_0174, llmg_0175	tRNA modification reaction
R_GLU5K	R_GLU5K	M_glu__L_c + M_atp_c > M_adp_c + M_glu5p_c	llmg_0885	R_GLU5K	M_glu_L_c + M_atp_c > M_adp_c + M_glu5p_c	llmg_0885
R_GLUabc	R_GLUabc	M_glu__L_e + M_h2o_c + M_atp_c > M_glu__L_c + M_pi_c + M_adp_c + M_h_c	(((llmg_1979 and llmg_1978) or (llmg_1593 and llmg_1591)))	R_GLUabc	M_glu_L_e + M_h2o_c + M_atp_c > M_glu_L_c + M_adp_c + M_pi_c + M_h_c	((llmg_1979 and llmg_1978))	llmg_1593, llmg_1591
R_GLUABUTt7	R_GLUABUTt7	M_4abut_c + M_glu__L_e = M_glu__L_c + M_4abut_e	llmg_1178	R_GLUABUTt7	M_4abut_c + M_glu_L_e = M_glu_L_c + M_4abut_e	llmg_1178
R_GLUDC	R_GLUDC	M_glu__L_c + M_h_c > M_4abut_c + M_co2_c	llmg_1179	R_GLUDC	M_glu_L_c + M_h_c > M_4abut_c + M_co2_c	llmg_1179
R_GLUPRT	R_GLUPRT	M_h2o_c + M_gln__L_c + M_prpp_c > M_glu__L_c + M_pram_c + M_ppi_c	llmg_0977	R_GLUPRT	M_prpp_c + M_gln_L_c + M_h2o_c > M_glu_L_c + M_ppi_c + M_pram_c	llmg_0977
R_GLUR	R_GLUR	M_glu__D_c = M_glu__L_c	llmg_1187	R_GLUR	M_glu_D_c = M_glu_L_c	llmg_1187
R_GLUSy	R_GLUSy	M_nadph_c + M_gln__L_c + M_akg_c + M_h_c > (2.0) M_glu__L_c + M_nadp_c	((llmg_1184 and llmg_1183))	R_GLUSy	M_akg_c + M_nadph_c + M_gln_L_c + M_h_c > (2.0) M_glu_L_c + M_nadp_c	((llmg_1184 and llmg_1183))
R_GLUTRS				R_GLUTRS	M_glu_L_c + M_trnaglu_c + M_atp_c > M_glutrna_c + M_ppi_c + M_h_c + M_amp_c	llmg_2332		llmg_2332	tRNA modification reaction
R_GLUTRS2				R_GLUTRS2	M_glu_L_c + M_trnagln_c + M_atp_c > M_ppi_c + M_glutrnagln_c + M_h_c + M_amp_c	llmg_2332		llmg_2332	tRNA modification reaction
R_GLYBabc	R_GLYBabc	M_h2o_c + M_atp_c + M_glyb_e > M_adp_c + M_pi_c + M_glyb_c + M_h_c	(((llmg_1700 and llmg_1699) or (llmg_1049 and llmg_1048) or (llmg_1457 and llmg_1458 and llmg_1459)))	R_GLYBabc	M_atp_c + M_h2o_c + M_glyb_e > M_adp_c + M_pi_c + M_glyb_c + M_h_c	(((llmg_1049 and llmg_1048) or (llmg_1700 and llmg_1699)))	llmg_1457, llmg_1458, llmg_1459
R_GLYC3Pt6	R_GLYC3Pt6	M_pi_c + M_glyc3p_e > M_glyc3p_c + M_pi_e	llmg_0523	R_GLYC3Pt6	M_pi_c + M_glyc3p_e > M_glyc3p_c + M_pi_e	llmg_0523
R_GLYCt1	R_GLYCt	M_glyc_c > M_glyc_e	((llmg_1097 or llmg_2327 or llmg_0870))	R_GLYCt1	M_glyc_e > M_glyc_c	((llmg_1097 or llmg_2327 or llmg_0870))
R_GLYK	R_GLYK	M_glyc_c + M_atp_c > M_glyc3p_c + M_h_c + M_adp_c	((llmg_1050 or llmg_1099))	R_GLYK	M_glyc_c + M_atp_c > M_glyc3p_c + M_adp_c + M_h_c	((llmg_1050 or llmg_1099))
R_GLYt2				R_GLYt2	M_gly_e + M_h_e > M_h_c + M_gly_c
R_GLYt6	R_GLYt2r	M_gly_e + M_h_e = M_h_c + M_gly_c	((llmg_0375 or llmg_0376))	R_GLYt6	M_gly_e + M_h_e = M_h_c + M_gly_c	((llmg_0375 or llmg_0376))
R_GLYTRS				R_GLYTRS	M_trnagly_c + M_gly_c + M_atp_c > M_ppi_c + M_h_c + M_glytrna_c + M_amp_c	((llmg_1477 and llmg_1478))		llmg_1477, llmg_1478	tRNA modification reaction
R_GMPR	R_GMPR	M_nadph_c + M_gmp_c + (-2.0) M_h_c > M_nadp_c + M_imp_c + M_nh4_c	llmg_1412	R_GMPR	M_gmp_c + M_nadph_c + (-2.0) M_h_c > M_imp_c + M_nadp_c + M_nh4_c	llmg_1412
R_GMPS2	R_GMPS2	M_gln__L_c + M_h2o_c + M_xmp_c + M_atp_c > M_glu__L_c + M_gmp_c + M_ppi_c + (2.0) M_h_c + M_amp_c	llmg_1008	R_GMPS2	M_gln_L_c + M_h2o_c + M_xmp_c + M_atp_c > M_glu_L_c + M_gmp_c + M_ppi_c + (2.0) M_h_c + M_amp_c	llmg_1008
R_GNK	R_GNK	M_atp_c + M_glcn_c > M_adp_c + M_h_c + M_6pgc_c	llmg_2468	R_GNK	M_glcn_D_c + M_atp_c > M_h_c + M_adp_c + M_6pgc_c	llmg_2468
R_GPDDA1	R_GPDDA1	M_h2o_c + M_g3pc_c > M_glyc3p_c + M_chol_c + M_h_c	((llmg_0076 or llmg_2272))	R_GPDDA1	M_h2o_c + M_g3pc_c > M_glyc3p_c + M_chol_c + M_h_c	((llmg_0076 or llmg_2272))
R_GPDDA2	R_GPDDA2	M_h2o_c + M_g3pe_c > M_etha_c + M_h_c + M_glyc3p_c	((llmg_0076 or llmg_2272))	R_GPDDA2	M_h2o_c + M_g3pe_c > M_etha_c + M_h_c + M_glyc3p_c	((llmg_0076 or llmg_2272))
R_GPDDA3	R_GPDDA3	M_h2o_c + M_g3ps_c > M_glyc3p_c + M_ser__L_c + M_h_c	((llmg_0076 or llmg_2272))	R_GPDDA3	M_h2o_c + M_g3ps_c > M_glyc3p_c + M_ser_L_c + M_h_c	((llmg_0076 or llmg_2272))
R_GPDDA4	R_GPDDA4	M_h2o_c + M_g3pg_c > M_glyc3p_c + M_h_c + M_glyc_c	((llmg_0076 or llmg_2272))	R_GPDDA4	M_h2o_c + M_g3pg_c > M_glyc3p_c + M_glyc_c + M_h_c	((llmg_0076 or llmg_2272))
R_GPDDA5	R_GPDDA5	M_h2o_c + M_g3pi_c > M_glyc3p_c + M_inost_c + M_h_c	((llmg_0076 or llmg_2272))	R_GPDDA5	M_h2o_c + M_g3pi_c > M_glyc3p_c + M_inost_c + M_h_c	((llmg_0076 or llmg_2272))
R_GRTT	R_GRTT	M_grdp_c + M_ipdp_c > M_ppi_c + M_frdp_c	llmg_1689	R_GRTT	M_grdp_c + M_ipdp_c > M_ppi_c + M_frdp_c	llmg_1689
R_GSHPO	R_GTHPi	(-2.0) M_gthrd_c + M_h2o2_c > (2.0) M_h2o_c + M_gthox_c	llmg_1088	R_GSHPO	(-2.0) M_gthrd_c + M_h2o2_c > (2.0) M_h2o_c + M_gthox_c	llmg_1088
R_GTHRD	R_GTHOr	M_gthox_c + M_nadph_c + M_h_c = (2.0) M_gthrd_c + M_nadp_c	llmg_1702	R_GTHRD	(-2.0) M_gthrd_c + M_nadp_c = M_nadph_c + M_gthox_c + M_h_c	llmg_1702
R_GTPCI	R_GTPCI	M_h2o_c + M_gtp_c > M_ahdt_c + M_h_c + M_for_c	llmg_1337	R_GTPCI	M_h2o_c + M_gtp_c > M_ahdt_c + M_h_c + M_for_c	llmg_1337
R_GTPCII	R_GTPCII	(-3.0) M_h2o_c + M_gtp_c > M_ppi_c + (2.0) M_h_c + M_for_c + M_25dhpp_c	llmg_1530	R_GTPCII	M_gtp_c + (-3.0) M_h2o_c > M_ppi_c + (2.0) M_h_c + M_for_c + M_25dhpp_c	llmg_1530
R_GTPDPK	R_GTPDPK	M_atp_c + M_gtp_c > M_gdptp_c + M_h_c + M_amp_c	((llmg_0113 or llmg_0382))	R_GTPDPK	M_atp_c + M_gtp_c > M_gdptp_c + M_h_c + M_amp_c	((llmg_0113 or llmg_0382))
R_GUAPRT	R_GUAPRT	M_gua_c + M_prpp_c > M_ppi_c + M_gmp_c	((llmg_0993 or llmg_0020))	R_GUAPRT	M_gua_c + M_prpp_c > M_ppi_c + M_gmp_c	((llmg_0993 or llmg_0020))
R_GUAt2	R_GUAt2r	M_h_e + M_gua_e > M_gua_c + M_h_c	llmg_1913	R_GUAt2	M_h_e + M_gua_e > M_gua_c + M_h_c	llmg_1913
R_GUI1	R_GUI1	M_glcur_c = M_fruur_c	llmg_0862	R_GUI1	M_glcur_c = M_fruur_c	llmg_0862
R_GUI2	R_GUI2	M_galur_c = M_tagur_c	llmg_0862	R_GUI2	M_galur_c = M_tagur_c	llmg_0862
R_H2Ot5	R_H2Ot	M_h2o_e = M_h2o_c		R_H2Ot5	M_h2o_e = M_h2o_c
R_h2st	R_H2St1	M_h2s_c = M_h2s_e		R_h2st	M_h2s_c = M_h2s_e
R_HARAAT	R_HARAAT	M_accoa_c + M_haram_c > M_coa_c + M_acara_c	llmg_0500	R_HARAAT	M_accoa_c + M_haram_c > M_coa_c + M_acara_c	llmg_0500
R_HBUHL1	R_3HAD40	M_3haACP_c > M_h2o_c + M_but2eACP_c	((llmg_1781 or llmg_0538))	R_HBUHL1	M_3hbacp_c > M_h2o_c + M_2beacp_c	((llmg_1781 or llmg_0538))
R_HBUR1	R_3OAR40	M_actACP_c + M_nadph_c + M_h_c > M_3haACP_c + M_nadp_c	llmg_1784	R_HBUR1	M_aaacp_c + M_nadph_c + M_h_c > M_nadp_c + M_3hbacp_c	llmg_1784
R_HCO3E	R_HCO3E	M_h2o_c + M_co2_c = M_h_c + M_hco3_c		R_HCO3E	M_h2o_c + M_co2_c = M_h_c + M_hco3_c
R_HCYSMT				R_HCYSMT	M_hcys_L_c + M_amet_c > M_h_c + M_met_L_c + M_ahcys_c	llmg_1681		llmg_1681	RNA modification reaction
R_HDDHL5	R_3HAD120	M_3hddecACP_c > M_h2o_c + M_tddec2eACP_c	((llmg_1781 or llmg_0538))	R_HDDHL5	M_3hddacp_c > M_h2o_c + M_2tddacp_c	((llmg_1781 or llmg_0538))
R_HDDR5	R_3OAR120	M_3oddecACP_c + M_nadph_c + M_h_c > M_3hddecACP_c + M_nadp_c	llmg_1784	R_HDDR5	M_nadph_c + M_h_c + M_3oxddacp_c > M_nadp_c + M_3hddacp_c	llmg_1784
R_HDEHL4	R_3HAD100	M_3hdecACP_c > M_h2o_c + M_tdec2eACP_c	((llmg_1781 or llmg_0538))	R_HDEHL4	M_3hdeacp_c > M_h2o_c + M_2tdeacp_c	((llmg_1781 or llmg_0538))
R_HDER4	R_3OAR100	M_3odecACP_c + M_nadph_c + M_h_c > M_3hdecACP_c + M_nadp_c	llmg_1784	R_HDER4	M_h_c + M_nadph_c + M_3oxdeacp_c > M_3hdeacp_c + M_nadp_c	llmg_1784
R_HDMAT7	R_EAR160x	M_h_c + M_nadh_c + M_tpalm2eACP_c > M_nad_c + M_palmACP_c	llmg_0539	R_HDMAT7	M_h_c + M_nadh_c + M_2thdeacp_c > M_hdeacp_c + M_nad_c	llmg_0539
R_HEMAT2	R_EAR60x	M_h_c + M_nadh_c + M_thex2eACP_c > M_hexACP_c + M_nad_c	llmg_0539	R_HEMAT2	M_2theacp_c + M_h_c + M_nadh_c > M_hexacp_c + M_nad_c	llmg_0539
R_HETZK	R_HETZK	M_4mhetz_c + M_atp_c > M_adp_c + M_h_c + M_4mpetz_c	llmg_1216	R_HETZK	M_4mhetz_c + M_atp_c > M_adp_c + M_h_c + M_4mpetz_c	llmg_1216
R_HEX1	R_HEX1	M_glc__D_c + M_atp_c > M_g6p_c + M_adp_c + M_h_c	llmg_2299	R_HEX1	M_atp_c + M_glc_D_c > M_g6p_c + M_adp_c + M_h_c	llmg_2299
R_HHDHL7	R_3HAD160	M_3hpalmACP_c > M_h2o_c + M_tpalm2eACP_c	((llmg_1781 or llmg_0538))	R_HHDHL7	M_3hpaacp_c > M_h2o_c + M_2thdeacp_c	((llmg_1781 or llmg_0538))
R_HHDR7	R_3OAR160	M_3opalmACP_c + M_nadph_c + M_h_c > M_3hpalmACP_c + M_nadp_c	llmg_1784	R_HHDR7	M_3oxhdacp_c + M_nadph_c + M_h_c > M_3hpaacp_c + M_nadp_c	llmg_1784
R_HHYHL2	R_3HAD60	M_3hhexACP_c > M_h2o_c + M_thex2eACP_c	((llmg_1781 or llmg_0538))	R_HHYHL2	M_3hhacp_c > M_2theacp_c + M_h2o_c	((llmg_1781 or llmg_0538))
R_HHYR2	R_3OAR60	M_3ohexACP_c + M_nadph_c + M_h_c > M_nadp_c + M_3hhexACP_c	llmg_1784	R_HHYR2	M_nadph_c + M_h_c + M_3oxhacp_c > M_nadp_c + M_3hhacp_c	llmg_1784
R_HIBD	R_HIBD	M_3hmp_c + M_nad_c > M_2mop_c + M_h_c + M_nadh_c	llmg_2494	R_HIBD	M_3hmp_c + M_nad_c > M_2mop_c + M_h_c + M_nadh_c	llmg_2494
R_HISt2	R_HISt2r	M_his__L_e + M_h_e > M_his__L_c + M_h_c		R_HISt2	M_his_L_e + M_h_e > M_h_c + M_his_L_c
R_HISTD	R_HISTD	M_histd_c + M_h2o_c + (-2.0) M_nad_c > M_his__L_c + (3.0) M_h_c + (2.0) M_nadh_c	llmg_1295	R_HISTD	M_histd_c + M_h2o_c + (-2.0) M_nad_c > (2.0) M_nadh_c + M_his_L_c + (3.0) M_h_c	llmg_1295
R_HISTP	R_HISTP	M_h2o_c + M_hisp_c > M_pi_c + M_histd_c	llmg_1288	R_HISTP	M_h2o_c + M_hisp_c > M_pi_c + M_histd_c	llmg_1288
R_HISTRS				R_HISTRS	M_trnahis_c + M_his_L_c + M_atp_c > M_ppi_c + M_histrna_c + M_h_c + M_amp_c	((llmg_2217 or llmg_1297))		llmg_2217, llmg_1297	tRNA modification reaction
R_HMGCOAR	R_HMGCOAR	(-2.0) M_nadp_c + M_mev__R_c + M_coa_c = (2.0) M_nadph_c + M_hmgcoa_c + (2.0) M_h_c	llmg_0931	R_HMGCOAR	M_mev_R_c + (-2.0) M_nadp_c + M_coa_c = (2.0) M_h_c + (2.0) M_nadph_c + M_hmgcoa_c	llmg_0931
R_HMGCOAS	R_HMGCOAS	M_h_c + M_hmgcoa_c + M_coa_c = M_accoa_c + M_aacoa_c + M_h2o_c	llmg_0929	R_HMGCOAS	M_h_c + M_hmgcoa_c + M_coa_c = M_accoa_c + M_aacoa_c + M_h2o_c	llmg_0929
R_HMPK1	R_HMPK1	M_atp_c + M_4ahmmp_c > M_adp_c + M_4ampm_c + M_h_c	((llmg_1217 or llmg_0463))	R_HMPK1	M_atp_c + M_4ahmmp_c > M_adp_c + M_4ampm_c + M_h_c	((llmg_1217 or llmg_0463))
R_HOCHL3	R_3HAD80	M_3hoctACP_c > M_h2o_c + M_toct2eACP_c	((llmg_1781 or llmg_0538))	R_HOCHL3	M_3hocacp_c > M_h2o_c + M_2toceacp_c	((llmg_1781 or llmg_0538))
R_HOCR3	R_3OAR80	M_3ooctACP_c + M_h_c + M_nadph_c > M_3hoctACP_c + M_nadp_c	llmg_1784	R_HOCR3	M_3oxocacp_c + M_h_c + M_nadph_c > M_3hocacp_c + M_nadp_c	llmg_1784
R_HODHL8	R_3HAD180	M_3hoctaACP_c > M_h2o_c + M_toctd2eACP_c	((llmg_1781 or llmg_0538))	R_HODHL8	M_3hocdacp_c > M_h2o_c + M_2tocdacp_c	((llmg_1781 or llmg_0538))
R_HODR8	R_3OAR180	M_nadph_c + M_h_c + M_3ooctdACP_c > M_3hoctaACP_c + M_nadp_c	llmg_1784	R_HODR8	M_nadph_c + M_h_c + M_3oxocdacp_c > M_3hocdacp_c + M_nadp_c	llmg_1784
R_HPPK	R_HPPK	M_2ahhmp_c + M_atp_c > M_2ahhmd_c + M_h_c + M_amp_c	llmg_1337	R_HPPK	M_atp_c + M_2ahhmp_c > M_2ahhmd_c + M_h_c + M_amp_c	llmg_1337
R_HSAT	R_HSERTA	M_accoa_c + M_hom__L_c = M_achms_c + M_coa_c	llmg_2182	R_HSAT	M_accoa_c + M_hom_L_c = M_achms_c + M_coa_c	llmg_2182
R_HSDy	R_HSDy	M_hom__L_c + M_nadp_c = M_nadph_c + M_h_c + M_aspsa_c	llmg_1332	R_HSDy	M_nadp_c + M_hom_L_c = M_nadph_c + M_h_c + M_aspsa_c	llmg_1332
R_HSK	R_HSK	M_hom__L_c + M_atp_c > M_adp_c + M_h_c + M_phom_c	llmg_1331	R_HSK	M_atp_c + M_hom_L_c > M_adp_c + M_h_c + M_phom_c	llmg_1331
R_HSST	R_HSST	M_hom__L_c + M_succoa_c > M_suchms_c + M_coa_c	llmg_2182	R_HSST	M_succoa_c + M_hom_L_c > M_coa_c + M_suchms_c	llmg_2182
R_HSTPT	R_HSTPTr	M_glu__L_c + M_imacp_c > M_akg_c + M_h_c + M_hisp_c	llmg_1298	R_HSTPT	M_glu_L_c + M_imacp_c > M_akg_c + M_h_c + M_hisp_c	llmg_1298
R_HTDHL6	R_3HAD140	M_3hmrsACP_c > M_h2o_c + M_tmrs2eACP_c	((llmg_1781 or llmg_0538))	R_HTDHL6	M_3htdacp_c > M_h2o_c + M_2ttdeacp_c	((llmg_1781 or llmg_0538))
R_HTDR6	R_3OAR140	M_3omrsACP_c + M_nadph_c + M_h_c > M_nadp_c + M_3hmrsACP_c	llmg_1784	R_HTDR6	M_nadph_c + M_h_c + M_3oxtdacp_c > M_nadp_c + M_3htdacp_c	llmg_1784
R_HXANt2	R_HXANt2r	M_h_e + M_hxan_e > M_h_c + M_hxan_c	llmg_1913	R_HXANt2	M_h_e + M_hxan_e > M_hxan_c + M_h_c	llmg_1913
R_HXPRT	R_HXPRT	M_prpp_c + M_hxan_c > M_ppi_c + M_imp_c	((llmg_0993 or llmg_0020))	R_HXPRT	M_prpp_c + M_hxan_c > M_ppi_c + M_imp_c	((llmg_0993 or llmg_0020))
R_ICDHy	R_ICDHyr	M_icit_c + M_nadp_c > M_co2_c + M_nadph_c + M_akg_c	llmg_0637	R_ICDHy	M_icit_c + M_nadp_c = M_nadph_c + M_co2_c + M_akg_c	llmg_0637
R_ICHORS	R_ICHORS	M_chor_c = M_ichor_c	llmg_1828	R_ICHORS	M_chor_c = M_ichor_c	llmg_1828
R_IG3PS	R_IG3PS_1	M_gln__L_c + M_prlp_c > M_glu__L_c + M_eig3p_c + (2.0) M_h_c + M_aicar_c	((llmg_1290 and llmg_1292))	R_IG3PS	M_gln_L_c + M_prlp_c > M_glu_L_c + M_eig3p_c + (2.0) M_h_c + M_aicar_c	((llmg_1290 and llmg_1292))
R_IGPDH	R_IGPDH_1	M_h_c + M_eig3p_c > M_h2o_c + M_imacp_c	llmg_1294	R_IGPDH	M_h_c + M_eig3p_c > M_h2o_c + M_imacp_c	llmg_1294
R_IGPS	R_IGPS	M_h_c + M_2cpr5p_c > M_h2o_c + M_3ig3p_c + M_co2_c	llmg_1038	R_IGPS	M_h_c + M_2cpr5p_c > M_h2o_c + M_3ig3p_c + M_co2_c	llmg_1038
R_ILEt2				R_ILEt2	M_ile_L_e + M_h_e > M_h_c + M_ile_L_c
R_ILEt6	R_ILEt2r	M_ile__L_e + M_h_e = M_ile__L_c + M_h_c	llmg_0650	R_ILEt6	M_ile_L_e + M_h_e = M_h_c + M_ile_L_c	llmg_0650
R_ILETA	R_ILETA	M_akg_c + M_ile__L_c = M_glu__L_c + M_3mop_c	llmg_1181	R_ILETA	M_akg_c + M_ile_L_c = M_glu_L_c + M_3mop_c	llmg_1181
R_ILETRS				R_ILETRS	M_ile_L_c + M_atp_c + M_trnaile_c > M_ppi_c + M_iletrna_c + M_h_c + M_amp_c	llmg_2053		llmg_2053	tRNA modification reaction
R_IMPC	R_IMPC	M_h2o_c + M_imp_c = M_fprica_c	llmg_0994	R_IMPC	M_h2o_c + M_imp_c = M_fprica_c	llmg_0994
R_IMPD	R_IMPD	M_imp_c + M_h2o_c + M_nad_c > M_xmp_c + M_h_c + M_nadh_c	llmg_0230	R_IMPD	M_imp_c + M_h2o_c + M_nad_c > M_nadh_c + M_xmp_c + M_h_c	llmg_0230
R_INSt2r	R_INSt2_copy1	M_ins_e + M_h_e = M_h_c + M_ins_c		R_INSt2r	M_ins_e + M_h_e = M_h_c + M_ins_c
R_IPDDI	R_IPDDI	M_ipdp_c = M_dmpp_c	llmg_0428	R_IPDDI	M_ipdp_c = M_dmpp_c	llmg_0428
R_IPPMIa	R_IPPMIa	M_3c2hmp_c = M_h2o_c + M_2ippm_c	((llmg_1284 and llmg_1282))	R_IPPMIa	M_3c2hmp_c = M_h2o_c + M_2ippm_c	((llmg_1284 and llmg_1282))
R_IPPMIb	R_IPPMIb	M_h2o_c + M_2ippm_c = M_3c3hmp_c	((llmg_1284 and llmg_1282))	R_IPPMIb	M_h2o_c + M_2ippm_c = M_3c3hmp_c	((llmg_1284 and llmg_1282))
R_kaasIII	R_KAS15	M_accoa_c + M_malACP_c + M_h_c > M_actACP_c + M_co2_c + M_coa_c	llmg_1787	R_kaasIII	M_malacp_c + M_accoa_c + M_h_c > M_co2_c + M_aaacp_c + M_coa_c		llmg_1787
R_KARA1	R_KARA1	M_23dhmb_c + M_nadp_c = M_nadph_c + M_h_c + M_alac__S_c	llmg_1277	R_KARA1	M_23dhmb_c + M_nadp_c = M_alac_S_c + M_nadph_c + M_h_c	llmg_1277
R_KARA2	R_KARA2	M_2ahbut_c + M_h_c + M_nadph_c = M_23dhmp_c + M_nadp_c	llmg_1277	R_KARA2	M_2ahbut_c + M_h_c + M_nadph_c = M_23dhmp_c + M_nadp_c	llmg_1277
R_L_LACt2	R_L_LACt2r	M_lac__L_e + M_h_e = M_h_c + M_lac__L_c		R_L_LACt2	M_lac_L_e + M_h_e = M_lac_L_c + M_h_c
R_LACZ				R_LACZ	M_h2o_c + M_lcts_c > M_gal_c + M_glc_D_c	llmg_1456		llmg_1456	This reaction and the gene lacZ do not exist in MG1363.
R_LCTSt6				R_LCTSt6	M_lcts_e + M_h_e = M_h_c + M_lcts_c
R_LDH_L	R_LDH_L	M_nad_c + M_lac__L_c = M_pyr_c + M_h_c + M_nadh_c	((llmg_0392 or llmg_1429 or llmg_1120))	R_LDH_L	M_lac_L_c + M_nad_c = M_pyr_c + M_h_c + M_nadh_c	((llmg_0392 or llmg_1120 or llmg_1429))
R_LEUt2				R_LEUt2	M_h_e + M_leu_L_e > M_leu_L_c + M_h_c
R_LEUt6	R_LEUt2r	M_h_e + M_leu__L_e = M_leu__L_c + M_h_c	llmg_0650	R_LEUt6	M_h_e + M_leu_L_e = M_leu_L_c + M_h_c	llmg_0650
R_LEUTA	R_LEUTA	M_leu__L_c + M_akg_c = M_glu__L_c + M_4mop_c	llmg_1181	R_LEUTA	M_leu_L_c + M_akg_c = M_glu_L_c + M_4mop_c	llmg_1181
R_LEUTRS				R_LEUTRS	M_atp_c + M_leu_L_c + M_trnaleu_c > M_leutrna_c + M_ppi_c + M_h_c + M_amp_c	llmg_1741		llmg_1741	tRNA modification reaction
R_LPGS_LLA	R_LPGS_LLA	(-0.01) M_pg_LLA_c + M_atp_c + M_lys__L_c > M_ppi_c + (0.01) M_lyspg_LLA_c + M_h_c + M_amp_c		R_LPGS_LLA	M_lystrna_c + (-0.01) M_pg_LLA_c > (0.01) M_lyspg_LLA_c + M_trnalys_c
R_LTAS_LLA	R_LTAS_LLA	(-0.01) M_d12dg_LLA_c + (-0.16) M_pg_LLA_c > (0.01) M_LTA_LLA_c + (0.16) M_12dgr_LLA_c		R_LTAS_LLA	(-0.01) M_d12dg_LLA_c + (-0.16) M_pg_LLA_c > (0.01) M_LTA_LLA_c + (0.16) M_12dgr_LLA_c
R_LYSt6	R_LYSt2r	M_lys__L_e + M_h_e = M_h_c + M_lys__L_c	((llmg_2477 or llmg_0386))	R_LYSt6	M_lys_L_e + M_h_e = M_lys_L_c + M_h_c	((llmg_2477 or llmg_0386))
R_LYSTRS				R_LYSTRS	M_lys_L_c + M_trnalys_c + M_atp_c > M_ppi_c + M_lystrna_c + M_h_c + M_amp_c	llmg_0389		llmg_0389	tRNA modification reaction
R_M1PD	R_M1PD	M_mnl1p_c + M_nad_c = M_h_c + M_f6p_c + M_nadh_c	llmg_0025	R_M1PD	M_mnl1p_c + M_nad_c = M_h_c + M_f6p_c + M_nadh_c	llmg_0025
R_MACPMT	R_MCOATA	M_ACP_c + M_malcoa_c > M_coa_c + M_malACP_c	llmg_1785	R_MACPMT	M_acp_c + M_malcoa_c > M_malacp_c + M_coa_c	llmg_1785
R_MALLAC	R_MALLAC	M_mal__L_c + M_h_c > M_co2_c + M_lac__L_c	llmg_1638	R_MALLAC	M_mal_L_c + M_h_c > M_co2_c + M_lac_L_c	llmg_1638
R_MALP	R_MPL	M_pi_c + M_malt_c = M_g1p_B_c + M_glc__D_c	((llmg_0745 or llmg_0455))	R_MALP	M_pi_c + M_malt_c = M_g1p_B_c + M_glc_D_c	((llmg_0745 or llmg_0455))
R_MALT	R_MALT	M_h2o_c + M_malt_c > (2.0) M_glc__D_c	llmg_0744	R_MALT	M_h2o_c + M_malt_c > (2.0) M_glc_D_c	llmg_0744
R_MALt2	R_MALt2r	M_h_e + M_mal__L_e > M_mal__L_c + M_h_c	llmg_1637	R_MALt2	M_h_e + M_mal_L_e > M_mal_L_c + M_h_c	llmg_1637
R_MALTabc	R_MALTabc	M_h2o_c + M_malt_e + M_atp_c > M_pi_c + M_adp_c + M_h_c + M_malt_c	((llmg_0738 and llmg_0739 and llmg_0737))	R_MALTabc	M_malt_e + M_h2o_c + M_atp_c > M_malt_c + M_adp_c + M_pi_c + M_h_c	((llmg_0738 and llmg_0739 and llmg_0737))
R_MALTAT	R_MALTATr	M_accoa_c + M_malt_c > M_acmalt_c + M_coa_c	((llmg_1709 or llmg_0742))	R_MALTAT	M_accoa_c + M_malt_c > M_coa_c + M_acmalt_c	((llmg_1709 or llmg_0742))
R_MAN6PI	R_MAN6PI	M_man6p_c = M_f6p_c	llmg_1789	R_MAN6PI	M_man6p_c = M_f6p_c	llmg_1789
R_MANAO	R_MANAO	M_mana_c + M_nad_c = M_h_c + M_nadh_c + M_fruur_c	llmg_0858	R_MANAO	M_mana_c + M_nad_c = M_h_c + M_nadh_c + M_fruur_c	llmg_0858
R_MANpts	R_MANpts	M_pep_c + M_man_e > M_pyr_c + M_man6p_c	((llmg_0727 and llmg_0126 and llmg_0127 and llmg_0729 and llmg_0728))	R_MANpts	M_pep_c + M_man_e > M_pyr_c + M_man6p_c	(((llmg_0727 or llmg_0729 or llmg_0728) and llmg_0127 and llmg_0126))
R_MCMAT2	R_3OAS60	M_butACP_c + M_malACP_c + M_h_c > M_co2_c + M_ACP_c + M_3ohexACP_c	llmg_1783	R_MCMAT2	M_butacp_c + M_malacp_c + M_h_c > M_acp_c + M_co2_c + M_3oxhacp_c	llmg_1783
R_MCMAT3	R_3OAS80	M_hexACP_c + M_malACP_c + M_h_c > M_3ooctACP_c + M_co2_c + M_ACP_c	llmg_1783	R_MCMAT3	M_malacp_c + M_hexacp_c + M_h_c > M_co2_c + M_acp_c + M_3oxocacp_c	llmg_1783
R_MCMAT4	R_3OAS100	M_ocACP_c + M_malACP_c + M_h_c > M_ACP_c + M_co2_c + M_3odecACP_c	llmg_1783	R_MCMAT4	M_malacp_c + M_octacp_c + M_h_c > M_acp_c + M_3oxdeacp_c + M_co2_c	llmg_1783
R_MCMAT5	R_3OAS120	M_malACP_c + M_dcaACP_c + M_h_c > M_co2_c + M_ACP_c + M_3oddecACP_c	llmg_1783	R_MCMAT5	M_decacp_c + M_malacp_c + M_h_c > M_co2_c + M_acp_c + M_3oxddacp_c	llmg_1783
R_MCMAT6	R_3OAS140	M_malACP_c + M_h_c + M_ddcaACP_c > M_3omrsACP_c + M_ACP_c + M_co2_c	llmg_1783	R_MCMAT6	M_malacp_c + M_ddeacp_c + M_h_c > M_co2_c + M_3oxtdacp_c + M_acp_c	llmg_1783
R_MCMAT7	R_3OAS160	M_malACP_c + M_h_c + M_myrsACP_c > M_co2_c + M_ACP_c + M_3opalmACP_c	llmg_1783	R_MCMAT7	M_tdeacp_c + M_malacp_c + M_h_c > M_co2_c + M_acp_c + M_3oxhdacp_c	llmg_1783
R_MCMAT8	R_3OAS180	M_malACP_c + M_h_c + M_palmACP_c > M_ACP_c + M_co2_c + M_3ooctdACP_c	llmg_1783	R_MCMAT8	M_malacp_c + M_hdeacp_c + M_h_c > M_acp_c + M_co2_c + M_3oxocdacp_c	llmg_1783
R_METabc	R_METabc	M_h2o_c + M_met__L_e + M_atp_c > M_pi_c + M_met__L_c + M_adp_c + M_h_c	(((llmg_0341 and llmg_0342 and llmg_0338) or (llmg_0341 and llmg_0336 and llmg_0342) or (llmg_0341 and llmg_0335 and llmg_0342) or (llmg_0341 and llmg_0340 and llmg_0342)))	R_METabc	M_h2o_c + M_met_L_e + M_atp_c > M_met_L_c + M_adp_c + M_pi_c + M_h_c	(((llmg_0341 and llmg_0336 and llmg_0342) or (llmg_0341 and llmg_0342 and llmg_0338) or (llmg_0341 and llmg_0340 and llmg_0342) or (llmg_0341 and llmg_0335 and llmg_0342)))
R_METACH	R_AHSERL2	M_achms_c + M_h2s_c = M_ac_c + M_h_c + M_hcys__L_c	llmg_0091	R_METACH	M_achms_c + M_h2s_c = M_ac_c + M_h_c + M_hcys_L_c	llmg_0091
R_METAT	R_METAT	M_h2o_c + M_atp_c + M_met__L_c > M_ppi_c + M_pi_c + M_amet_c	llmg_2160	R_METAT	M_atp_c + M_h2o_c + M_met_L_c > M_ppi_c + M_pi_c + M_amet_c	llmg_2160
R_METDabc	R_METDabc	M_met__D_e + M_h2o_c + M_atp_c > M_pi_c + M_met__D_c + M_adp_c + M_h_c	(((llmg_0341 and llmg_0342 and llmg_0338) or (llmg_0341 and llmg_0335 and llmg_0342) or (llmg_0341 and llmg_0336 and llmg_0342) or (llmg_0341 and llmg_0340 and llmg_0342)))	R_METDabc	M_met_D_e + M_h2o_c + M_atp_c > M_adp_c + M_pi_c + M_met_D_c + M_h_c	(((llmg_0341 and llmg_0335 and llmg_0342) or (llmg_0341 and llmg_0342 and llmg_0338) or (llmg_0341 and llmg_0340 and llmg_0342) or (llmg_0341 and llmg_0336 and llmg_0342)))
R_METFR	R_MTHFR3	M_mlthf_c + M_nadph_c + (-2.0) M_h_c = M_nadp_c + M_5mthf_c	llmg_1226	R_METFR	M_5mthf_c + M_nadp_c = M_mlthf_c + (2.0) M_h_c + M_nadph_c	llmg_1226
R_METGL	R_METGL	M_h2o_c + M_met__L_c > M_ch4s_c + M_2obut_c + M_nh4_c	llmg_1776	R_METGL	M_h2o_c + M_met_L_c > M_ch4s_c + M_2obut_c + M_nh4_c	llmg_1776
R_METS	R_METS	M_hcys__L_c + M_5mthf_c > M_h_c + M_met__L_c + M_thf_c		R_METS	M_5mthf_c + M_hcys_L_c > M_h_c + M_met_L_c + M_thf_c
R_METt2	R_METt2r	M_met__L_e + M_h_e > M_h_c + M_met__L_c		R_METt2	M_met_L_e + M_h_e > M_h_c + M_met_L_c
R_METTA	R_ARAT	M_glu__L_c + M_4met2obut_c = M_akg_c + M_h_c + M_met__L_c	llmg_0066	R_METTA	M_akg_c + M_h_c + M_met_L_c = M_glu_L_c + M_4met2obut_c	llmg_0066
R_METTRS				R_METTRS	M_trnamet_c + M_atp_c + M_met_L_c > M_mettrna_c + M_ppi_c + M_h_c + M_amp_c	llmg_1764		llmg_1764	tRNA modification reaction
R_MEVK	R_MEVK1	M_mev__R_c + M_atp_c > M_adp_c + M_h_c + M_5pmev_c	llmg_0425	R_MEVK	M_mev_R_c + M_atp_c > M_adp_c + M_h_c + M_5pmev_c	llmg_0425
R_MI1PP	R_MI1PP	M_h2o_c + M_mi1p__D_c > M_inost_c + M_pi_c	llmg_0516	R_MI1PP	M_h2o_c + M_mi1p_D_c > M_pi_c + M_inost_c	llmg_0516
R_MNabc	R_MNabc	M_mn2_e + M_h2o_c + M_atp_c > M_mn2_c + M_pi_c + M_adp_c + M_h_c	((llmg_1137 and llmg_1136 and llmg_1138))	R_MNabc	M_mn2_e + M_h2o_c + M_atp_c > M_mn2_c + M_adp_c + M_pi_c + M_h_c	((llmg_1137 and llmg_1136 and llmg_1138))
R_MNLpts	R_MNLpts	M_pep_c + M_mnl_e > M_pyr_c + M_mnl1p_c	((llmg_0024 and llmg_0127 and llmg_0022 and llmg_0126))	R_MNLpts	M_pep_c + M_mnl_e > M_pyr_c + M_mnl1p_c	(((llmg_0024 and llmg_0022) and llmg_0127 and llmg_0126))
R_MNNH	R_MNNH	M_mana_c > M_h2o_c + M_2ddglcn_c	llmg_0859	R_MNNH	M_mana_c > M_h2o_c + M_2ddglcn_c	llmg_0859
R_MTAN	R_MTAN	M_h2o_c + M_5mta_c > M_ade_c + M_5mtr_c	llmg_2073	R_MTAN	M_h2o_c + M_5mta_c > M_ade_c + M_5mtr_c	llmg_2073
R_MTHFC	R_MTHFC	M_h2o_c + M_methf_c = M_h_c + M_10fthf_c	llmg_1693	R_MTHFC	M_h2o_c + M_methf_c = M_h_c + M_10fthf_c	llmg_1693
R_MTHFD	R_MTHFD	M_mlthf_c + M_nadp_c = M_nadph_c + M_methf_c	llmg_1693	R_MTHFD	M_mlthf_c + M_nadp_c = M_nadph_c + M_methf_c	llmg_1693
R_MTHPTGHM	R_MHPGLUT	M_hcys__L_c + M_mhpglu_c > M_met__L_c + M_hpglu_c	llmg_1225	R_MTHPTGHM	M_5mthglu_c + M_hcys_L_c > M_met_L_c + M_thglu_c	llmg_1225
R_NACUP	R_NACt	M_nac_e > M_nac_c		R_NACUP	M_nac_e > M_nac_c
R_NADH4	R_NADH4	M_mqn7_c + M_h_c + M_nadh_c > M_nad_c + M_mql7_c	((llmg_1735 or llmg_1734))	R_NADH4	M_mqn7_c + M_h_c + M_nadh_c > M_nad_c + M_mql7_c	((llmg_1735 or llmg_1734))
R_NADK	R_NADK	M_atp_c + M_nad_c > M_adp_c + M_h_c + M_nadp_c	llmg_0383	R_NADK	M_nad_c + M_atp_c > M_adp_c + M_h_c + M_nadp_c	llmg_0383
R_NADN	R_NADN	M_h2o_c + M_nad_c > M_ncam_c + M_h_c + M_adprib_c		R_NADN	M_h2o_c + M_nad_c > M_adprib_c + M_h_c + M_ncam_c
R_NADS1	R_NADS1	M_dnad_c + M_nh4_c + M_atp_c > M_ppi_c + M_h_c + M_nad_c + M_amp_c	llmg_1470	R_NADS1	M_dnad_c + M_nh4_c + M_atp_c > M_nad_c + M_ppi_c + M_h_c + M_amp_c	llmg_1470
R_NAPRT	R_NAPRT	M_prpp_c + M_h_c + M_nac_c > M_ppi_c + M_nicrnt_c	llmg_1472	R_NAPRT	M_prpp_c + M_h_c + M_nac_c > M_ppi_c + M_nicrnt_c	llmg_1472
R_NDPK1	R_NDPK1	M_atp_c + M_gdp_c = M_adp_c + M_gtp_c		R_NDPK1	M_atp_c + M_gdp_c = M_adp_c + M_gtp_c	llmg_1119		llmg_1119	Pyruvate kinase gene
R_NDPK2	R_NDPK2	M_udp_c + M_atp_c = M_utp_c + M_adp_c		R_NDPK2	M_udp_c + M_atp_c = M_adp_c + M_utp_c
R_NDPK3	R_NDPK3	M_cdp_c + M_atp_c = M_adp_c + M_ctp_c		R_NDPK3	M_cdp_c + M_atp_c = M_adp_c + M_ctp_c	llmg_1119		llmg_1119	Pyruvate kinase gene
R_NDPK4	R_NDPK4	M_dtdp_c + M_atp_c = M_adp_c + M_dttp_c		R_NDPK4	M_dtdp_c + M_atp_c = M_adp_c + M_dttp_c
R_NDPK5	R_NDPK5	M_atp_c + M_dgdp_c = M_adp_c + M_dgtp_c		R_NDPK5	M_atp_c + M_dgdp_c = M_adp_c + M_dgtp_c
R_NDPK6	R_NDPK6	M_dudp_c + M_atp_c = M_adp_c + M_dutp_c		R_NDPK6	M_dudp_c + M_atp_c = M_adp_c + M_dutp_c
R_NDPK7	R_NDPK7	M_dcdp_c + M_atp_c = M_adp_c + M_dctp_c		R_NDPK7	M_dcdp_c + M_atp_c = M_adp_c + M_dctp_c
R_NDPK8	R_NDPK8	M_atp_c + M_dadp_c = M_adp_c + M_datp_c		R_NDPK8	M_atp_c + M_dadp_c = M_adp_c + M_datp_c
R_NH4DIS	R_NH3c	M_h_c + M_nh3_c > M_nh4_c		R_NH4DIS	M_nh4_c = M_h_c + M_nh3_c
R_NH4t	R_NH4t	M_nh4_e = M_nh4_c	llmg_0910	R_NH4t	M_nh4_e = M_nh4_c	llmg_0910
R_NMNAT	R_NMNAT	M_h_c + M_atp_c + M_nmn_c > M_ppi_c + M_nad_c	((llmg_0236 or llmg_1473))	R_NMNAT	M_h_c + M_atp_c + M_nmn_c > M_ppi_c + M_nad_c	((llmg_0236 or llmg_1473))
R_NMNP	R_NMNP	M_nmn_e > M_nmn_c	llmg_1719	R_NMNP	M_nmn_e > M_nmn_c	llmg_1719
R_NNAMr	R_NNAM	M_h2o_c + M_ncam_c = M_nac_c + M_nh4_c	llmg_0277	R_NNAMr	M_h2o_c + M_ncam_c = M_nh4_c + M_nac_c	llmg_0277
R_NNAT	R_NNATr	M_nicrnt_c + M_h_c + M_atp_c > M_ppi_c + M_dnad_c	((llmg_0236 or llmg_1473))	R_NNAT	M_nicrnt_c + M_h_c + M_atp_c > M_ppi_c + M_dnad_c	((llmg_0236 or llmg_1473))
R_NOX1	R_NOX	M_h_c + M_o2_c + M_nadh_c > M_nad_c + M_h2o2_c	((llmg_0408 or llmg_1770))	R_NOX1	M_o2_c + M_h_c + M_nadh_c > M_nad_c + M_h2o2_c	((llmg_0408 or llmg_1770))
R_NOX2	R_NOX2	(-2.0) M_h_c + M_o2_c + (-2.0) M_nadh_c > (2.0) M_h2o_c + (2.0) M_nad_c	((llmg_0408 or llmg_1770))	R_NOX2	M_o2_c + (-2.0) M_h_c + (-2.0) M_nadh_c > (2.0) M_h2o_c + (2.0) M_nad_c	((llmg_0408 or llmg_1770))
R_NPHS	R_NPHS	M_sbzcoa_c > M_dhna_c + M_coa_c	llmg_1831	R_NPHS	M_sbzcoa_c > M_dhna_c + M_coa_c	llmg_1831
R_NPR	R_NADHPO	M_h_c + M_nadh_c + M_h2o2_c > (2.0) M_h2o_c + M_nad_c	llmg_0408	R_NPR	M_h_c + M_nadh_c + M_h2o2_c > (2.0) M_h2o_c + M_nad_c	llmg_0408
R_O2t	R_O2t	M_o2_e = M_o2_c		R_O2t	M_o2_e = M_o2_c
R_OCBT	R_OCBT	M_cbp_c + M_orn_c = M_citr__L_c + M_h_c + M_pi_c	((llmg_1754 or llmg_2312))	R_OCBT	M_cbp_c + M_orn_L_c = M_h_c + M_citr_L_c + M_pi_c	((llmg_1754 or llmg_2312))
R_OCDMAT8	R_EAR180x	M_h_c + M_nadh_c + M_toctd2eACP_c > M_nad_c + M_ocdcaACP_c	llmg_0539	R_OCDMAT8	M_h_c + M_nadh_c + M_2tocdacp_c > M_ocdacp_c + M_nad_c	llmg_0539
R_OCMAT3	R_EAR80x	M_toct2eACP_c + M_h_c + M_nadh_c > M_nad_c + M_ocACP_c	llmg_0539	R_OCMAT3	M_h_c + M_2toceacp_c + M_nadh_c > M_nad_c + M_octacp_c	llmg_0539
R_OHPBAT	R_OHPBAT	M_glu__L_c + M_ohpb_c = M_akg_c + M_phthr_c	llmg_0565	R_OHPBAT	M_glu_L_c + M_ohpb_c = M_akg_c + M_phthr_c	llmg_0565
R_OIVD1	R_OIVD1r	M_4mop_c + M_nad_c + M_coa_c = M_co2_c + M_ivcoa_c + M_nadh_c	((llmg_0074 and llmg_0073 and llmg_0072 and llmg_0071))	R_OIVD1	M_4mop_c + M_nad_c + M_coa_c = M_co2_c + M_ivcoa_c + M_nadh_c	(((llmg_0074 and llmg_0073) and llmg_0071 and llmg_0072))
R_OIVD2	R_OIVD2	M_3mob_c + M_nad_c + M_coa_c > M_co2_c + M_ibcoa_c + M_nadh_c	((llmg_0074 and llmg_0073 and llmg_0072 and llmg_0071))	R_OIVD2	M_3mob_c + M_nad_c + M_coa_c > M_co2_c + M_nadh_c + M_ibcoa_c	(((llmg_0074 and llmg_0073) and llmg_0071 and llmg_0072))
R_OIVD3	R_OIVD3	M_nad_c + M_coa_c + M_3mop_c > M_co2_c + M_2mbcoa_c + M_nadh_c	((llmg_0074 and llmg_0073 and llmg_0072 and llmg_0071))	R_OIVD3	M_nad_c + M_coa_c + M_3mop_c > M_co2_c + M_nadh_c + M_2mbcoa_c	(((llmg_0074 and llmg_0073) and llmg_0071 and llmg_0072))
R_OMPDC	R_OMPDC	M_h_c + M_orot5p_c > M_co2_c + M_ump_c	llmg_1107	R_OMPDC	M_h_c + M_orot5p_c > M_co2_c + M_ump_c	llmg_1107
R_ORNCD	R_ORNCD	M_orn_c > M_pro__L_c + M_h_c + M_nh3_c	llmg_1149	R_ORNCD	M_orn_L_c > M_h_c + M_nh3_c + M_pro_L_c	llmg_1149
R_ORNTAC	R_ORNTAC	M_acorn_c + M_glu__L_c = M_acglu_c + M_orn_c	llmg_1757	R_ORNTAC	M_acorn_c + M_glu_L_c = M_acglu_c + M_orn_L_c	llmg_1757
R_OROt6	R_OROATP	M_h_e + M_orot_e = M_orot_c + M_h_c		R_OROt6	M_h_e + M_orot_e = M_orot_c + M_h_c
R_ORPT	R_ORPT	M_ppi_c + M_orot5p_c = M_orot_c + M_prpp_c	llmg_1509	R_ORPT	M_ppi_c + M_orot5p_c = M_orot_c + M_prpp_c	llmg_1509
R_P5CR	R_P5CR	M_1pyr5c_c + (-2.0) M_h_c + M_nadph_c > M_pro__L_c + M_nadp_c	llmg_2077	R_P5CR	M_1pyr5c_c + (-2.0) M_h_c + M_nadph_c > M_pro_L_c + M_nadp_c	llmg_2077
R_PABAt	R_4ABZt	M_4abz_c = M_4abz_e		R_PABAt	M_4abz_e = M_4abz_c
R_PACALDt	R_PACALDt	M_pacald_c = M_pacald_e		R_PACALDt	M_pacald_c = M_pacald_e
R_PAP_LLA	R_PAP_LLA	M_h2o_c + (-0.01) M_pa_LLA_c > (0.01) M_12dgr_LLA_c + M_pi_c		R_PAP_LLA	M_h2o_c + (-0.01) M_pa_LLA_c > (0.01) M_12dgr_LLA_c + M_pi_c
R_PAPPT1	R_PAPPT1	M_udcpp_c + M_uAgla_c > M_uaAgla_c + M_ump_c	llmg_1678	R_PAPPT1	M_udcpp_c + M_uAgla_c > M_uaAgla_c + M_ump_c	llmg_1678
R_PC	R_PC	M_pyr_c + M_atp_c + M_hco3_c > M_pi_c + M_oaa_c + M_adp_c + M_h_c	llmg_0634	R_PC	M_atp_c + M_pyr_c + M_hco3_c > M_adp_c + M_pi_c + M_h_c + M_oaa_c	llmg_0634
R_PDH	R_PDH	M_pyr_c + M_nad_c + M_coa_c > M_accoa_c + M_co2_c + M_nadh_c	((llmg_0074 and llmg_0073 and llmg_0072 and llmg_0071))	R_PDH	M_pyr_c + M_nad_c + M_coa_c > M_accoa_c + M_co2_c + M_nadh_c	(((llmg_0074 and llmg_0073) and llmg_0071 and llmg_0072))
R_PEAt	R_2PHETOHt	M_2phetoh_e = M_2phetoh_c		R_PEAt	M_pea_c = M_pea_e
R_PFK	R_PFK	M_atp_c + M_f6p_c > M_adp_c + M_h_c + M_fdp_c	llmg_1118	R_PFK	M_atp_c + M_f6p_c > M_adp_c + M_h_c + M_fdp_c	llmg_1118
R_PFK_2				R_PFK_2	M_atp_c + M_tag6p_D_c > M_tagdp_D_c + M_adp_c + M_h_c	llmg_1569		llmg_1569	Gene is used for R_FRUK, current reaction is in the tagatose pathway, which is not encoded in the genome of MG1363.
R_PFL	R_PFL	M_pyr_c + M_coa_c = M_accoa_c + M_for_c	((llmg_0629 and llmg_1997))	R_PFL	M_pyr_c + M_coa_c = M_accoa_c + M_for_c	((llmg_0629 and llmg_1997))
R_PGAMT	R_PGAMT	M_gam1p_c = M_gam6p_c	llmg_0451	R_PGAMT	M_gam1p_c = M_gam6p_c	llmg_0451
R_PGCD	R_PGCD	M_nad_c + M_3pg_c > M_3php_c + M_h_c + M_nadh_c	((llmg_2242 or llmg_0566))	R_PGCD	M_nad_c + M_3pg_c > M_h_c + M_nadh_c + M_3php_c	((llmg_2242 or llmg_0566))
R_PGDH	R_GND	M_nadp_c + M_6pgc_c > M_co2_c + M_nadph_c + M_ru5p__D_c	((llmg_0586 or llmg_2469))	R_PGDH	M_nadp_c + M_6pgc_c > M_co2_c + M_nadph_c + M_ru5p_D_c	((llmg_0586 or llmg_2469))
R_PGGH	R_BGLA1	M_h2o_c + M_6pgg_c > M_g6p_c + M_glc__D_c	((llmg_0190 or llmg_0441 or llmg_1738))	R_PGGH	M_h2o_c + M_6pgg_c > M_g6p_c + M_glc_D_c	((llmg_1738 or llmg_0441))	llmg_0190
R_PGGT2	R_PGGT2	M_uaaAgla_c > M_PG_c + M_udcpdp_c	(((llmg_2392 and llmg_1679 and llmg_0511) or (llmg_2392 and llmg_0358 and llmg_0511)))	R_PGGT2	M_uaaAgla_c > M_PG_c + M_udcpdp_c	(((llmg_2392 and llmg_0358 and llmg_0511) or (llmg_2392 and llmg_1679 and llmg_0511)))
R_PGI	R_PGI	M_g6p_c = M_f6p_c	llmg_2448	R_PGI	M_g6p_c = M_f6p_c	llmg_2448
R_PGK	R_PGK	M_atp_c + M_3pg_c = M_13dpg_c + M_adp_c	llmg_0253	R_PGK	M_13dpg_c + M_adp_c = M_atp_c + M_3pg_c	llmg_0253
R_PGL	R_PGL	M_h2o_c + M_6pgl_c > M_h_c + M_6pgc_c	llmg_2431	R_PGL	M_h2o_c + M_6pgl_c > M_h_c + M_6pgc_c	llmg_2431
R_PGM	R_PGM	M_2pg_c = M_3pg_c	((llmg_1579 or llmg_1923 or llmg_0355))	R_PGM	M_3pg_c = M_2pg_c	((llmg_1579 or llmg_1923 or llmg_0355))
R_PGMT	R_PGMT	M_g1p_c = M_g6p_c	llmg_0451	R_PGMT	M_g1p_c = M_g6p_c	llmg_0451
R_PGMT_B	R_PGMT_B	M_g6p_B_c = M_g1p_B_c	llmg_0456	R_PGMT_B	M_g6p_B_c = M_g1p_B_c	llmg_0456
R_PGPP_LLA	R_PGPP_LLA	M_h2o_c + (-0.01) M_pgp_LLA_c > M_pi_c + (0.01) M_pg_LLA_c		R_PGPP_LLA	M_h2o_c + (-0.01) M_pgp_LLA_c > M_pi_c + (0.01) M_pg_LLA_c
R_PGSA_LLA	R_PGSA_LLA	M_glyc3p_c + (-0.01) M_cdpdag_LLA_c = M_h_c + (0.01) M_pgp_LLA_c + M_cmp_c	llmg_2224	R_PGSA_LLA	M_glyc3p_c + (-0.01) M_cdpdag_LLA_c = M_h_c + (0.01) M_pgp_LLA_c + M_cmp_c	llmg_2224
R_PHEt6	R_PHEt2r	M_phe__L_e + M_h_e = M_h_c + M_phe__L_c		R_PHEt6	M_h_e + M_phe_L_e = M_phe_L_c + M_h_c
R_PHETA1				R_PHETA1	M_akg_c + M_phe_L_c = M_glu_L_c + M_phpyr_c	llmg_1298		llmg_1298	Combined with R_ASPTA5
R_PHETRS				R_PHETRS	M_phe_L_c + M_trnaphe_c + M_atp_c > M_phetrna_c + M_ppi_c + M_h_c + M_amp_c	((llmg_2196 and llmg_2195))		llmg_2196, llmg_2195	tRNA modification reaction
R_PHPDC	R_PPYRDC	M_h_c + M_phpyr_c > M_co2_c + M_pacald_c	llmg_2197	R_PHPDC	M_h_c + M_phpyr_c > M_co2_c + M_pacald_c	llmg_2197
R_PHPYROX	R_PHPYROX	M_o2_c + M_phpyr_c > M_h_c + M_bzal_c + M_oxa_c		R_PHPYROX	M_o2_c + M_phpyr_c > M_h_c + M_bzal_c + M_oxa_c
R_PIabc	R_PIabc	M_pi_e + M_h2o_c + M_atp_c > (2.0) M_pi_c + M_adp_c + M_h_c	((llmg_1896 and llmg_1897 and llmg_1900 and llmg_1901 and llmg_1898 and llmg_1899))	R_PIabc	M_pi_e + M_h2o_c + M_atp_c > M_adp_c + (2.0) M_pi_c + M_h_c	((llmg_1896 and llmg_1897 and llmg_1900 and llmg_1901 and llmg_1898 and llmg_1899))
R_PMEVK	R_PMEVK	M_atp_c + M_5pmev_c > M_adp_c + M_5dpmev_c	llmg_0427	R_PMEVK	M_atp_c + M_5pmev_c > M_adp_c + M_5dpmev_c	llmg_0427
R_PMPK	R_PMPK	M_4ampm_c + M_atp_c > M_adp_c + M_2mahmp_c	((llmg_1217 or llmg_0463))	R_PMPK	M_atp_c + M_4ampm_c > M_adp_c + M_2mahmp_c	((llmg_1217 or llmg_0463))
R_PNTK	R_PNTK	M_atp_c + M_pnto__R_c > M_adp_c + M_h_c + M_4ppan_c	llmg_1058	R_PNTK	M_pnto_R_c + M_atp_c > M_adp_c + M_h_c + M_4ppan_c	llmg_1058
R_PNTOt2	R_PNTOt2	M_pnto__R_e + M_h_e = M_h_c + M_pnto__R_c		R_PNTOt2	M_pnto_R_e + M_h_e = M_pnto_R_c + M_h_c
R_POR	R_POR	M_pyr_c + M_fdxo_42_c + M_coa_c = M_accoa_c + M_h_c + M_co2_c + M_fdxr_42_c	llmg_0447	R_POR	M_fdxo_42_c + M_pyr_c + M_coa_c = M_accoa_c + M_co2_c + M_fdxr_42_c + M_h_c	llmg_0447
R_PPA	R_PPA	M_h2o_c + M_ppi_c > M_h_c + (2.0) M_pi_c	llmg_1996	R_PPA	M_h2o_c + M_ppi_c > M_h_c + (2.0) M_pi_c	llmg_1996
R_PPCDC	R_PPCDC	M_h_c + M_4ppcys_c > M_co2_c + M_pan4p_c	llmg_0543	R_PPCDC	M_h_c + M_4ppcys_c > M_co2_c + M_pan4p_c	llmg_0543
R_PPIabc	R_PPIabc	M_ppi_e + M_h2o_c + M_atp_c > M_ppi_c + M_pi_c + M_adp_c + M_h_c	((llmg_1896 and llmg_1897 and llmg_1900 and llmg_1901 and llmg_1898 and llmg_1899))	R_PPIabc	M_ppi_e + M_h2o_c + M_atp_c > M_adp_c + M_ppi_c + M_pi_c + M_h_c	((llmg_1896 and llmg_1897 and llmg_1900 and llmg_1901 and llmg_1898 and llmg_1899))
R_PPM	R_PPM	M_r1p_c = M_r5p_c	llmg_1601	R_PPM	M_r1p_c = M_r5p_c	llmg_1601
R_PPM2	R_PPM2	M_2dr1p_c = M_2dr5p_c	llmg_1601	R_PPM2	M_2dr1p_c = M_2dr5p_c	llmg_1601
R_PPNCL	R_PPNCL	M_ctp_c + M_cys__L_c + M_4ppan_c > M_pi_c + M_h_c + M_4ppcys_c + M_cdp_c	llmg_0543	R_PPNCL	M_cys_L_c + M_4ppan_c + M_ctp_c > M_cdp_c + M_pi_c + M_4ppcys_c + M_h_c	llmg_0543
R_PPND	R_PPND	M_nad_c + M_pphn_c > M_nadh_c + M_34hpp_c + M_co2_c	llmg_1927	R_PPND	M_pphn_c + M_nad_c > M_nadh_c + M_34hpp_c + M_co2_c	llmg_1927
R_PPNDH	R_PPNDH	M_h_c + M_pphn_c > M_h2o_c + M_co2_c + M_phpyr_c	llmg_1924	R_PPNDH	M_h_c + M_pphn_c > M_h2o_c + M_co2_c + M_phpyr_c	llmg_1924
R_PRAGS	R_PRAGSr	M_pram_c + M_gly_c + M_atp_c > M_pi_c + M_gar_c + M_adp_c + M_h_c	llmg_0997	R_PRAGS	M_pram_c + M_gly_c + M_atp_c > M_adp_c + M_pi_c + M_gar_c + M_h_c	llmg_0997
R_PRAI	R_PRAIi	M_pran_c = M_2cpr5p_c	llmg_1039	R_PRAI	M_pran_c = M_2cpr5p_c	llmg_1039
R_PRAIS	R_PRAIS_1	M_fpram_c + M_atp_c > M_pi_c + M_adp_c + M_h_c + M_air_c	llmg_0987	R_PRAIS	M_fpram_c + M_atp_c > M_pi_c + M_adp_c + M_h_c + M_air_c	llmg_0987
R_PRAMPC	R_PRAMPC_1	M_h2o_c + M_h_c + M_prbamp_c > M_prfp_c	llmg_1289	R_PRAMPC	M_h2o_c + M_h_c + M_prbamp_c > M_prfp_c	llmg_1289
R_PRASCS	R_PRASCSi	M_5aizc_c + M_asp__L_c + M_atp_c = M_25aics_c + M_pi_c + M_adp_c + M_h_c	llmg_0973	R_PRASCS	M_5aizc_c + M_asp_L_c + M_atp_c = M_pi_c + M_adp_c + M_25aics_c + M_h_c	llmg_0973
R_PRATPP	R_PRATPP	M_h2o_c + M_prbatp_c > M_ppi_c + M_h_c + M_prbamp_c	llmg_1289	R_PRATPP	M_h2o_c + M_prbatp_c > M_ppi_c + M_h_c + M_prbamp_c	llmg_1289
R_PREN	R_PREN	M_frdp_c + (-4.0) M_ipdp_c > M_hepdp_c + (4.0) M_ppi_c	llmg_0196	R_PREN	M_frdp_c + (-4.0) M_ipdp_c > M_hepdp_c + (4.0) M_ppi_c	llmg_0196
R_PRFGS	R_PRFGS_1	M_gln__L_c + M_fgam_c + M_h2o_c + M_atp_c > M_glu__L_c + M_fpram_c + M_adp_c + M_pi_c + (2.0) M_h_c	((llmg_0976 and llmg_0974 and llmg_0975))	R_PRFGS	M_fgam_c + M_gln_L_c + M_h2o_c + M_atp_c > M_glu_L_c + M_pi_c + M_adp_c + M_fpram_c + (2.0) M_h_c	((llmg_0976 and llmg_0974 and llmg_0975))
R_PRMICI	R_PRMICI	M_prfp_c = M_prlp_c	llmg_1291	R_PRMICI	M_prfp_c = M_prlp_c	llmg_1291
R_PROabc	R_PROabc	M_pro__L_e + M_h2o_c + M_atp_c > M_pi_c + M_pro__L_c + M_adp_c + M_h_c	((llmg_1049 and llmg_1048))	R_PROabc	M_pro_L_e + M_h2o_c + M_atp_c > M_adp_c + M_pro_L_c + M_pi_c + M_h_c	((llmg_1049 and llmg_1048))
R_PROt3	R_PROt3	M_pro__L_c + M_h_e > M_h_c + M_pro__L_e		R_PROt3	M_h_e + M_pro_L_c > M_pro_L_e + M_h_c
R_PROTRS				R_PROTRS	M_pro_L_c + M_trnapro_c + M_atp_c > M_ppi_c + M_protrna_c + M_h_c + M_amp_c	llmg_2412		llmg_2412	tRNA modification reaction
R_PROTS_LLA				R_PROTS_LLA	(-0.034) M_cystrna_c + (-0.031) M_asptrna_c + (-0.035) M_protrna_c + (-0.017) M_trptrna_c + (-0.061) M_iletrna_c + (-0.306) M_atp_c + (-0.051) M_sertrna_c + (-2.0) M_gtp_c + (-0.056) M_thrtrna_c + (-2.306) M_h2o_c + (-0.064) M_glntrna_c + (-0.086) M_alatrna_c + (-0.038) M_phetrna_c + (-0.036) M_glutrna_c + (-0.041) M_argtrna_c + (-0.072) M_valtrna_c + (-0.087) M_leutrna_c + (-0.025) M_mettrna_c +…
R_PROTS_LLA_v2				R_PROTS_LLA_v2	(-0.049) M_cystrna_c + (-0.047) M_asptrna_c + (-0.043) M_protrna_c + (-0.008) M_trptrna_c + (-0.058) M_iletrna_c + (-0.306) M_atp_c + (-0.059) M_sertrna_c + (-2.0) M_gtp_c + (-0.066) M_thrtrna_c + (-2.306) M_h2o_c + (-0.055) M_glntrna_c + (-0.087) M_alatrna_c + (-0.04) M_phetrna_c + (-0.055) M_glutrna_c + (-0.042) M_argtrna_c + (-0.073) M_valtrna_c + (-0.088) M_leutrna_c + (-0.02) M_mettrna_c + (…
R_PROTS_LLA_v3	R_PROTS_LLA_v3	(-0.047) M_asn__L_c + (-0.008) M_trp__L_c + (-0.047) M_asp__L_c + (-0.056) M_lys__L_c + (-1.306) M_atp_c + (-0.055) M_glu__L_c + (-0.055) M_gln__L_c + (-0.02) M_met__L_c + (-2.0) M_gtp_c + (-0.058) M_ile__L_c + (-2.307) M_h2o_c + (-0.049) M_cys__L_c + (-0.087) M_ala__L_c + (-0.088) M_leu__L_c + (-0.042) M_arg__L_c + (-0.043) M_pro__L_c + (-0.03) M_tyr__L_c + (-0.018) M_his__L_c + (-0.066) M_thr__…		R_PROTS_LLA_v3	(-0.049) M_cystrna_c + (-0.047) M_asptrna_c + (-0.043) M_protrna_c + (-0.008) M_trptrna_c + (-0.058) M_iletrna_c + (-0.306) M_atp_c + (-0.059) M_sertrna_c + (-2.0) M_gtp_c + (-0.066) M_thrtrna_c + (-2.307) M_h2o_c + (-0.055) M_glntrna_c + (-0.087) M_alatrna_c + (-0.04) M_phetrna_c + (-0.055) M_glutrna_c + (-0.042) M_argtrna_c + (-0.073) M_valtrna_c + (-0.088) M_leutrna_c + (-0.02) M_mettrna_c + (…
R_PRPPS	R_PRPPS	M_r5p_c + M_atp_c = M_prpp_c + M_h_c + M_amp_c	((llmg_1743 or llmg_2046))	R_PRPPS	M_r5p_c + M_atp_c = M_prpp_c + M_h_c + M_amp_c	((llmg_1743 or llmg_2046))
R_PSCVT	R_PSCVT	M_pep_c + M_skm5p_c = M_3psme_c + M_pi_c	llmg_1926	R_PSCVT	M_pep_c + M_skm5p_c = M_3psme_c + M_pi_c	llmg_1926
R_PSERT	R_PSERT	M_glu__L_c + M_3php_c > M_pser__L_c + M_akg_c	llmg_0565	R_PSERT	M_glu_L_c + M_3php_c > M_akg_c + M_pser_L_c	llmg_0565
R_PSP_L	R_PSP_L	M_h2o_c + M_pser__L_c > M_ser__L_c + M_pi_c	llmg_0567	R_PSP_L	M_h2o_c + M_pser_L_c > M_pi_c + M_ser_L_c	llmg_0567
R_PSUDS				R_PSUDS	M_r5p_c + M_ura_c > M_h2o_c + M_psd5p_c	((llmg_1524 or llmg_1194 or llmg_0384 or llmg_2396 or llmg_2518 or llmg_1431 or llmg_0462))		llmg_1524, llmg_1194, llmg_0384, llmg_2396, llmg_2518, llmg_1431, llmg_0462	Combined with R_YUMPS
R_PTAILE	R_PTAILE	M_pi_c + M_2mbcoa_c > M_coa_c + M_2mb_p_c	llmg_0763	R_PTAILE	M_pi_c + M_2mbcoa_c > M_coa_c + M_2mb_p_c	llmg_0763
R_PTALEU	R_PTALEU	M_pi_c + M_ivcoa_c > M_coa_c + M_iv_p_c	llmg_0763	R_PTALEU	M_pi_c + M_ivcoa_c > M_iv_p_c + M_coa_c	llmg_0763
R_PTAr	R_PTAr	M_accoa_c + M_pi_c = M_actp_c + M_coa_c	llmg_0763	R_PTAr	M_accoa_c + M_pi_c = M_actp_c + M_coa_c	llmg_0763
R_PTAVAL	R_PTAVAL	M_pi_c + M_ibcoa_c > M_ib_p_c + M_coa_c	llmg_0763	R_PTAVAL	M_pi_c + M_ibcoa_c > M_ib_p_c + M_coa_c	llmg_0763
R_PTPAT	R_PTPATi	M_h_c + M_atp_c + M_pan4p_c = M_ppi_c + M_dpcoa_c	llmg_2443	R_PTPAT	M_h_c + M_atp_c + M_pan4p_c = M_ppi_c + M_dpcoa_c	llmg_2443
R_PTRCabc	R_PTRCabc	M_h2o_c + M_ptrc_e + M_atp_c > M_adp_c + M_pi_c + M_h_c + M_ptrc_c	((llmg_1325 and llmg_1326 and llmg_1327 and llmg_1328))	R_PTRCabc	M_ptrc_e + M_h2o_c + M_atp_c > M_adp_c + M_ptrc_c + M_pi_c + M_h_c	((llmg_1325 and llmg_1326 and llmg_1327 and llmg_1328))
R_PUNP1	R_PUNP1	M_pi_c + M_adn_c = M_r1p_c + M_ade_c	llmg_1599	R_PUNP1	M_pi_c + M_adn_c = M_r1p_c + M_ade_c	llmg_1599
R_PUNP2	R_PUNP2	M_pi_c + M_dad_2_c = M_ade_c + M_2dr1p_c	llmg_1599	R_PUNP2	M_pi_c + M_dad_2_c = M_ade_c + M_2dr1p_c	llmg_1599
R_PUNP3	R_PUNP3	M_pi_c + M_gsn_c = M_gua_c + M_r1p_c	llmg_1599	R_PUNP3	M_pi_c + M_gsn_c = M_gua_c + M_r1p_c	llmg_1599
R_PUNP4	R_PUNP4	M_pi_c + M_dgsn_c = M_gua_c + M_2dr1p_c	llmg_1599	R_PUNP4	M_pi_c + M_dgsn_c = M_gua_c + M_2dr1p_c	llmg_1599
R_PUNP5	R_PUNP5	M_pi_c + M_ins_c = M_hxan_c + M_r1p_c	llmg_1599	R_PUNP5	M_pi_c + M_ins_c = M_hxan_c + M_r1p_c	llmg_1599
R_PUNP6	R_PUNP6	M_din_c + M_pi_c = M_hxan_c + M_2dr1p_c	llmg_1599	R_PUNP6	M_din_c + M_pi_c = M_hxan_c + M_2dr1p_c	llmg_1599
R_PUNP7	R_PUNP7	M_pi_c + M_xtsn_c = M_r1p_c + M_xan_c	llmg_1599	R_PUNP7	M_pi_c + M_xtsn_c = M_r1p_c + M_xan_c	llmg_1599
R_PYK	R_PYK	M_pep_c + M_h_c + M_adp_c > M_pyr_c + M_atp_c	llmg_1119	R_PYK	M_pep_c + M_h_c + M_adp_c > M_pyr_c + M_atp_c	llmg_1119
R_PYNP1	R_PYNP1	M_csn_c + M_r1p_c = M_cytd_c + M_pi_c	llmg_1060	R_PYNP1	M_csn_c + M_r1p_c > M_cytd_c + M_pi_c	llmg_1060
R_PYNP1r				R_PYNP1r	M_csn_c + M_r1p_c = M_cytd_c + M_pi_c	llmg_1060		llmg_1060	Combined with R_PYNP1
R_PYNP2	R_PYNP2r	M_pi_c + M_uri_c = M_ura_c + M_r1p_c	llmg_1720	R_PYNP2	M_pi_c + M_uri_c = M_r1p_c + M_ura_c	llmg_1720
R_PYNP4	R_PYNP4	M_pi_c + M_pyrin_c = M_r1p_protonated_c + M_pyrimid_c	llmg_1060	R_PYNP4	M_pi_c + M_pyrin_c = M_pyrimid_c + M_r1p_c	llmg_1060
R_PYROX	R_PYROX_1	M_pyr_c + M_pi_c + M_o2_c + M_h_c > M_actp_c + M_co2_c + M_h2o2_c	llmg_2321	R_PYROX	M_h_c + M_pyr_c + M_pi_c + M_o2_c > M_co2_c + M_actp_c + M_h2o2_c	llmg_2321
R_PYRt2	R_PYRt2	M_h_e + M_pyr_e = M_pyr_c + M_h_c		R_PYRt2	M_h_e + M_pyr_e = M_pyr_c + M_h_c
R_RBFK	R_RBFK	M_atp_c + M_ribflv_c > M_adp_c + M_h_c + M_fmn_c	llmg_1430	R_RBFK	M_atp_c + M_ribflv_c > M_adp_c + M_h_c + M_fmn_c	llmg_1430
R_RBFSa	R_RBFSa	M_db4p_c + M_4r5au_c > (2.0) M_h2o_c + M_dmlz_c + M_pi_c	llmg_1531	R_RBFSa	M_db4p_c + M_4r5au_c > (2.0) M_h2o_c + M_dmlz_c + M_pi_c	llmg_1531
R_RBFSb	R_RBFSb	(-2.0) M_dmlz_c > M_4r5au_c + M_ribflv_c	llmg_1529	R_RBFSb	(-2.0) M_dmlz_c > M_4r5au_c + M_ribflv_c	llmg_1529
R_RBK	R_RBK	M_atp_c + M_rib__D_c > M_r5p_c + M_adp_c + M_h_c	llmg_0785	R_RBK	M_rib_D_c + M_atp_c > M_adp_c + M_h_c + M_r5p_c	llmg_0785
R_RHC	R_RHCYS	M_h2o_c + M_rhcys_c > M_hcys__L_c + M_rib__D_c		R_RHC	M_h2o_c + M_rhcys_c > M_rib_D_c + M_hcys_L_c
R_RIBabc	R_RIBabc	M_rib__D_e + M_h2o_c + M_atp_c > M_rib__D_c + M_pi_c + M_adp_c + M_h_c	((llmg_0789 and llmg_0788 and llmg_0787))	R_RIBabc	M_rib_D_e + M_h2o_c + M_atp_c > M_rib_D_c + M_adp_c + M_pi_c + M_h_c	((llmg_0789 and llmg_0788 and llmg_0787))
R_RIBFLVt2	R_RIBFLVt2	M_ribflv_e + M_h_e > M_h_c + M_ribflv_c	llmg_1195	R_RIBFLVt2	M_ribflv_e + M_h_e > M_h_c + M_ribflv_c		llmg_1195
R_RIBt2	R_RIBt2	M_rib__D_e + M_h_e > M_h_c + M_rib__D_c		R_RIBt2	M_h_e + M_rib_D_e > M_rib_D_c + M_h_c
R_RNAS_LLA	R_RNAS_LLA	(-0.32) M_gtp_c + (-0.4) M_h2o_c + (-0.2) M_ctp_c + (-0.22) M_utp_c + (-0.66) M_atp_c > (0.01) M_RNA_LLA_c + (0.4) M_pi_c + (0.4) M_adp_c + M_ppi_c + (0.4) M_h_c		R_RNAS_LLA	(-0.32) M_gtp_c + (-0.22) M_utp_c + (-0.2) M_ctp_c + (-0.4) M_h2o_c + (-0.66) M_atp_c > (0.01) M_RNA_LLA_c + (0.4) M_pi_c + (0.4) M_adp_c + M_ppi_c + (0.4) M_h_c
R_RNDR1	R_RNDR1	M_trdrd_c + M_adp_c > M_h2o_c + M_trdox_c + M_dadp_c	((llmg_1544 and llmg_1543))	R_RNDR1	M_trdrd_c + M_adp_c > M_h2o_c + M_trdox_c + M_dadp_c	((llmg_1544 and llmg_1543))
R_RNDR2	R_RNDR2	M_trdrd_c + M_gdp_c > M_h2o_c + M_trdox_c + M_dgdp_c	((llmg_1544 and llmg_1543))	R_RNDR2	M_trdrd_c + M_gdp_c > M_h2o_c + M_trdox_c + M_dgdp_c	((llmg_1544 and llmg_1543))
R_RNDR3	R_RNDR3	M_cdp_c + M_trdrd_c > M_h2o_c + M_dcdp_c + M_trdox_c	((llmg_1544 and llmg_1543))	R_RNDR3	M_cdp_c + M_trdrd_c > M_h2o_c + M_dcdp_c + M_trdox_c	((llmg_1544 and llmg_1543))
R_RNDR4	R_RNDR4	M_udp_c + M_trdrd_c > M_h2o_c + M_trdox_c + M_dudp_c	((llmg_1544 and llmg_1543))	R_RNDR4	M_udp_c + M_trdrd_c > M_h2o_c + M_trdox_c + M_dudp_c	((llmg_1544 and llmg_1543))
R_RNTR1	R_RNTR1	M_trdrd_c + M_atp_c > M_h2o_c + M_trdox_c + M_datp_c	((llmg_0281 or llmg_1542))	R_RNTR1	M_trdrd_c + M_atp_c > M_h2o_c + M_trdox_c + M_datp_c	((llmg_0281 or llmg_1542))
R_RNTR2	R_RNTR2	M_trdrd_c + M_gtp_c > M_h2o_c + M_trdox_c + M_dgtp_c	((llmg_0281 or llmg_1542))	R_RNTR2	M_trdrd_c + M_gtp_c > M_h2o_c + M_trdox_c + M_dgtp_c	((llmg_0281 or llmg_1542))
R_RNTR3	R_RNTR3	M_ctp_c + M_trdrd_c > M_h2o_c + M_dctp_c + M_trdox_c	((llmg_0281 or llmg_1542))	R_RNTR3	M_ctp_c + M_trdrd_c > M_h2o_c + M_dctp_c + M_trdox_c	((llmg_0281 or llmg_1542))
R_RNTR4	R_RNTR4	M_utp_c + M_trdrd_c > M_h2o_c + M_trdox_c + M_dutp_c	((llmg_0281 or llmg_1542))	R_RNTR4	M_utp_c + M_trdrd_c > M_h2o_c + M_trdox_c + M_dutp_c	((llmg_0281 or llmg_1542))
R_RPE	R_RPE	M_ru5p__D_c = M_xu5p__D_c	((llmg_0957 or llmg_2190))	R_RPE	M_ru5p_D_c = M_xu5p_D_c	((llmg_0957 or llmg_2190))
R_RPI	R_RPI	M_r5p_c = M_ru5p__D_c	((llmg_2511 or llmg_0958))	R_RPI	M_r5p_c = M_ru5p_D_c	((llmg_2511 or llmg_0958))
R_S6PG	R_S6PG	M_h2o_c + M_salcn6p_c > M_2hxmp_c + M_g6p_c	llmg_0441	R_S6PG	M_h2o_c + M_salc6p_c > M_g6p_c + M_2hxmp_c	llmg_0441
R_S7PI	R_S7PI	M_s7p_c = M_gmhep7p_c	llmg_2346	R_S7PI	M_s7p_c = M_gmh7p_c	llmg_2346
R_SBTpts	R_SBTpts	M_pep_c + M_sbt__D_e > M_pyr_c + M_sbt6p_c	((llmg_0127 and llmg_0126))	R_SBTpts	M_pep_c + M_sbt_D_e > M_pyr_c + M_sbt6p_c	((llmg_0127 and llmg_0126))
R_SER_Dt6	R_DSERt2	M_h_e + M_ser__D_e = M_ser__D_c + M_h_c	((llmg_0375 or llmg_0376))	R_SER_Dt6	M_h_e + M_ser_D_e = M_ser_D_c + M_h_c	((llmg_0375 or llmg_0376))
R_SERAT	R_SERAT	M_accoa_c + M_ser__L_c = M_acser_c + M_coa_c	llmg_2042	R_SERAT	M_accoa_c + M_ser_L_c = M_acser_c + M_coa_c	llmg_2042
R_SERD_L	R_SERD_L	M_ser__L_c > M_pyr_c + M_nh4_c	((llmg_1733 and llmg_1732))	R_SERD_L	M_ser_L_c > M_pyr_c + M_nh4_c	((llmg_1733 and llmg_1732))
R_SERt6	R_SERt2r	M_h_e + M_ser__L_e = M_ser__L_c + M_h_c		R_SERt6	M_h_e + M_ser_L_e = M_ser_L_c + M_h_c
R_SERTRS				R_SERTRS	M_trnaser_c + M_ser_L_c + M_atp_c > M_sertrna_c + M_ppi_c + M_h_c + M_amp_c	llmg_0722		llmg_0722	tRNA modification reaction
R_SHK3D	R_SHK3Dr	M_nadph_c + M_h_c + M_3dhsk_c = M_nadp_c + M_skm_c	llmg_1939	R_SHK3D	M_nadph_c + M_h_c + M_3dhsk_c = M_nadp_c + M_skm_c	llmg_1939
R_SHKK	R_SHKK	M_atp_c + M_skm_c > M_adp_c + M_h_c + M_skm5p_c	llmg_1925	R_SHKK	M_atp_c + M_skm_c > M_adp_c + M_skm5p_c + M_h_c	llmg_1925
R_SHSL1	R_SHSL1	M_suchms_c + M_cys__L_c > M_cyst__L_c + M_succ_c + M_h_c	llmg_2181	R_SHSL1	M_suchms_c + M_cys_L_c > M_cysth_L_c + M_succ_c + M_h_c	llmg_2181
R_SHSL5	R_METB1	M_cys__L_c + M_achms_c > M_ac_c + M_h_c + M_cyst__L_c	llmg_2181	R_SHSL5	M_achms_c + M_cys_L_c > M_ac_c + M_cysth_L_c + M_h_c	llmg_2181
R_SO4t2	R_SO4t2	M_h_e + M_so4_e > M_h_c + M_so4_c	llmg_0063	R_SO4t2	M_h_e + M_so4_e > M_h_c + M_so4_c	llmg_0063
R_SOD	R_SPODM	(-2.0) M_h_c + (-2.0) M_o2s_c > M_o2_c + M_h2o2_c	llmg_0429	R_SOD	(-2.0) M_h_c + (-2.0) M_o2__c > M_h2o2_c + M_o2_c	llmg_0429
R_SPMDabc	R_SPMDabc	M_spmd_e + M_h2o_c + M_atp_c > M_pi_c + M_spmd_c + M_adp_c + M_h_c	((llmg_1325 and llmg_1326 and llmg_1327 and llmg_1328))	R_SPMDabc	M_spmd_e + M_h2o_c + M_atp_c > M_adp_c + M_pi_c + M_spmd_c + M_h_c	((llmg_1325 and llmg_1326 and llmg_1327 and llmg_1328))
R_SPMDAT1	R_SPMDAT1	M_accoa_c + M_spmd_c > M_h_c + M_coa_c + M_N1aspmd_c	llmg_0879	R_SPMDAT1	M_accoa_c + M_spmd_c > M_h_c + M_coa_c + M_N1aspmd_c	llmg_0879
R_SPMDAT2	R_SPMDAT2	M_accoa_c + M_spmd_c > M_n8aspmd_c + M_h_c + M_coa_c	llmg_0879	R_SPMDAT2	M_accoa_c + M_spmd_c > M_N8aspmd_c + M_h_c + M_coa_c	llmg_0879
R_SUC6PH	R_SPP	M_h2o_c + M_suc6p_c > M_pi_c + M_sucr_c		R_SUC6PH	M_h2o_c + M_suc6p_c > M_pi_c + M_sucr_c
R_SUCBZL	R_SUCBZL	M_sucbz_c + M_atp_c + M_coa_c > M_ppi_c + M_sbzcoa_c + M_amp_c	llmg_1832	R_SUCBZL	M_sucbz_c + M_atp_c + M_coa_c > M_ppi_c + M_sbzcoa_c + M_amp_c	llmg_1832
R_SUCBZS	R_SUCBZS	M_2shchc_c > M_h2o_c + M_sucbz_c	llmg_1833	R_SUCBZS	M_2shchc_c > M_h2o_c + M_sucbz_c	llmg_1833
R_SUCCt6	R_SUCCt2r	M_succ_e + M_h_e = M_h_c + M_succ_c		R_SUCCt6	M_succ_e + M_h_e = M_h_c + M_succ_c
R_SUCD1	R_SUCD1	M_fad_c + M_succ_c = M_fadh2_c + M_fum_c	llmg_0387	R_SUCD1	M_succ_c + M_fad_c = M_fadh2_c + M_fum_c	llmg_0387
R_SUCH				R_SUCH	M_h2o_c + M_sucr_c > M_fru_c + M_glc_D_c	llmg_0744		llmg_0744	Lactis only uses this R_MALT, cannot metabolize sucrose
R_SUCpts	R_SUCpts	M_pep_c + M_sucr_e > M_pyr_c + M_suc6p_c	(((llmg_0127 and llmg_0126) or (llmg_1426 and llmg_0127 and llmg_0126)))	R_SUCpts	M_pep_c + M_sucr_e > M_pyr_c + M_suc6p_c	(((llmg_1426 and llmg_0127 and llmg_0126) or (llmg_0127 and llmg_0126)))
R_TDMAT6	R_EAR140x	M_tmrs2eACP_c + M_h_c + M_nadh_c > M_nad_c + M_myrsACP_c	llmg_0539	R_TDMAT6	M_h_c + M_2ttdeacp_c + M_nadh_c > M_tdeacp_c + M_nad_c	llmg_0539
R_TDPDRE	R_TDPDRE	M_dtdp4d6dg_c = M_dtdp4d6dm_c	llmg_0207	R_TDPDRE	M_dtdpddg_c = M_dtdpddm_c	llmg_0207
R_TDPDRR	R_TDPDRR	M_nadph_c + M_h_c + M_dtdp4d6dm_c = M_dtdprmn_c + M_nadp_c	llmg_0210	R_TDPDRR	M_dtdp6dm_c + M_nadp_c = M_nadph_c + M_h_c + M_dtdpddm_c	llmg_0210
R_TDPGDH	R_TDPGDH	M_dtdpglu_c > M_h2o_c + M_dtdp4d6dg_c	llmg_0209	R_TDPGDH	M_dtdpglc_c > M_h2o_c + M_dtdpddg_c	llmg_0209
R_THDPS	R_THDPS	M_h2o_c + M_succoa_c + M_thdp_c > M_coa_c + M_sl2a6o_c	llmg_0291	R_THDPS	M_h2o_c + M_thdp_c + M_succoa_c > M_coa_c + M_sl2a6o_c	llmg_0291
R_THFGLUS	R_THFGLUS	M_glu__L_c + M_atp_c + M_thf_c = M_pi_c + M_adp_c + M_thfglu_c + M_h_c	llmg_1334	R_THFGLUS	M_glu_L_c + M_atp_c + M_thf_c = M_thfglu_c + M_adp_c + M_pi_c + M_h_c	llmg_1334
R_THMabc	R_THMabc	M_h2o_c + M_atp_c + M_thm_e > M_thm_c + M_pi_c + M_adp_c + M_h_c	((llmg_0334 and llmg_0287 and llmg_0288 and llmg_0289))	R_THMabc	M_h2o_c + M_atp_c + M_thm_e > M_thm_c + M_adp_c + M_pi_c + M_h_c		llmg_0334, llmg_0287, llmg_0288, llmg_0289
R_THMDt2	R_THMDt2	M_h_e + M_thymd_e > M_thymd_c + M_h_c		R_THMDt2	M_h_e + M_thymd_e > M_thymd_c + M_h_c
R_THRA	R_THRA	M_thr__L_c = M_acald_c + M_gly_c	llmg_0563	R_THRA	M_thr_L_c = M_acald_c + M_gly_c	llmg_0563
R_THRD_L	R_THRD_L	M_thr__L_c > M_2obut_c + M_nh4_c	((llmg_1276 or llmg_1278 or llmg_1279))	R_THRD_L	M_thr_L_c > M_2obut_c + M_nh4_c	((llmg_1276 or llmg_1278 or llmg_1279))
R_THRS	R_THRS	M_h2o_c + M_phom_c > M_thr__L_c + M_pi_c	llmg_2387	R_THRS	M_h2o_c + M_phom_c > M_pi_c + M_thr_L_c	llmg_2387
R_THRt2				R_THRt2	M_h_e + M_thr_L_e > M_thr_L_c + M_h_c
R_THRt6	R_THRt2r	M_h_e + M_thr__L_e = M_thr__L_c + M_h_c		R_THRt6	M_h_e + M_thr_L_e = M_thr_L_c + M_h_c
R_THRTRS				R_THRTRS	M_trnathr_c + M_thr_L_c + M_atp_c > M_ppi_c + M_thrtrna_c + M_h_c + M_amp_c	llmg_2169		llmg_2169	tRNA modification reaction
R_TKT1	R_TKT1	M_r5p_c + M_xu5p__D_c = M_g3p_c + M_s7p_c	llmg_0868	R_TKT1	M_r5p_c + M_xu5p_D_c = M_s7p_c + M_g3p_c	llmg_0868
R_TKT2	R_TKT2	M_e4p_c + M_xu5p__D_c = M_f6p_c + M_g3p_c	llmg_0868	R_TKT2	M_e4p_c + M_xu5p_D_c = M_f6p_c + M_g3p_c	llmg_0868
R_TMDK1	R_TMDK1	M_thymd_c + M_atp_c > M_adp_c + M_h_c + M_dtmp_c	llmg_0555	R_TMDK1	M_thymd_c + M_atp_c > M_adp_c + M_h_c + M_dtmp_c	llmg_0555
R_TMDK2	R_TMDK2	M_thymd_c + M_gtp_c > M_h_c + M_dtmp_c + M_gdp_c	llmg_0555	R_TMDK2	M_thymd_c + M_gtp_c > M_h_c + M_dtmp_c + M_gdp_c	llmg_0555
R_TMDPK	R_TMDPK	M_thm_c + M_atp_c > M_h_c + M_thmpp_c + M_amp_c	llmg_2013	R_TMDPK	M_thm_c + M_atp_c > M_h_c + M_thmpp_c + M_amp_c	llmg_2013
R_TMDPP	R_TMDPP	M_pi_c + M_thymd_c = M_thym_c + M_2dr1p_c	llmg_1060	R_TMDPP	M_pi_c + M_thymd_c = M_thym_c + M_2dr1p_c	llmg_1060
R_TMDS	R_TMDS	M_dump_c + M_mlthf_c = M_dtmp_c + M_dhf_c	llmg_0964	R_TMDS	M_dump_c + M_mlthf_c > M_dtmp_c + M_dhf_c		llmg_0964
R_TMDS_1				R_TMDS_1	M_dump_c + M_mlthf_c = M_dtmp_c + M_dhf_c	llmg_0964		llmg_0964	Combined with R_TMDS
R_TMN	R_TMN	M_h2o_c + M_thm_c > M_4mhetz_c + M_h_c + M_4ahmmp_c	llmg_1961	R_TMN	M_h2o_c + M_thm_c > M_4mhetz_c + M_h_c + M_4ahmmp_c	llmg_1961
R_TMPKr	R_TMPK	M_thmmp_c + M_atp_c = M_adp_c + M_thmpp_c		R_TMPKr	M_thmmp_c + M_atp_c = M_adp_c + M_thmpp_c
R_TMPPP	R_TMPPP	M_4mpetz_c + M_h_c + M_2mahmp_c > M_ppi_c + M_thmmp_c	llmg_1218	R_TMPPP	M_4mpetz_c + M_h_c + M_2mahmp_c > M_ppi_c + M_thmmp_c	llmg_1218
R_TPI	R_TPI	M_dhap_c = M_g3p_c	llmg_1424	R_TPI	M_dhap_c = M_g3p_c	llmg_1424
R_TRDR	R_TRDR	M_nadph_c + M_h_c + M_trdox_c > M_trdrd_c + M_nadp_c	((llmg_1588 or llmg_0776))	R_TRDR	M_nadph_c + M_h_c + M_trdox_c > M_nadp_c + M_trdrd_c	((llmg_1588 or llmg_0776))
R_TRE6PH				R_TRE6PH	M_h2o_c + M_tre6p_c > M_g6p_c + M_glc_D_c	llmg_0741		llmg_0741	Reaction is not catalized by this gene, different reaction: R_TREPP is new reaction
R_TREpts	R_TREpts	M_pep_c + M_tre_e > M_pyr_c + M_tre6p_c	((llmg_0454 and llmg_0127 and llmg_0453 and llmg_0126))	R_TREpts	M_pep_c + M_tre_e > M_pyr_c + M_tre6p_c	((llmg_0454 and llmg_0127 and llmg_0126))	llmg_0453
R_TRPAS1	R_CYSDS	M_h2o_c + M_cys__L_c > M_pyr_c + M_h2s_c + M_nh4_c	llmg_1776	R_TRPAS1	M_h2o_c + M_cys_L_c > M_pyr_c + M_h2s_c + M_nh4_c	llmg_1776
R_TRPS1	R_TRPS1	M_ser__L_c + M_3ig3p_c > M_g3p_c + M_trp__L_c + M_h2o_c	((llmg_1041 and llmg_1042))	R_TRPS1	M_ser_L_c + M_3ig3p_c > M_trp_L_c + M_h2o_c + M_g3p_c	((llmg_1041 and llmg_1042))
R_TRPS2	R_TRPS2	M_ser__L_c + M_indole_c > M_h2o_c + M_trp__L_c	((llmg_1041 and llmg_1042))	R_TRPS2	M_ser_L_c + M_indole_c > M_h2o_c + M_trp_L_c	((llmg_1041 and llmg_1042))
R_TRPt6	R_TRPt2r	M_trp__L_e + M_h_e = M_h_c + M_trp__L_c		R_TRPt6	M_trp_L_e + M_h_e = M_h_c + M_trp_L_c
R_TRPTRS				R_TRPTRS	M_trnatrp_c + M_trp_L_c + M_atp_c > M_ppi_c + M_trptrna_c + M_h_c + M_amp_c	llmg_0079		llmg_0079	tRNA modification reaction
R_TYRt6	R_TYRt2r	M_tyr__L_e + M_h_e = M_h_c + M_tyr__L_c		R_TYRt6	M_h_e + M_tyr_L_e = M_tyr_L_c + M_h_c
R_TYRTA				R_TYRTA	M_akg_c + M_tyr_L_c = M_glu_L_c + M_34hpp_c	llmg_1298		llmg_1298	Combined with R_ASPTA6
R_TYRTRS				R_TYRTRS	M_trnatyr_c + M_tyr_L_c + M_atp_c > M_h_c + M_ppi_c + M_tyrtrna_c + M_amp_c	llmg_0401		llmg_0401	tRNA modification reaction
R_UAAGDS	R_UAAGDS	M_26dap__M_c + M_uamag_c + M_atp_c > M_adp_c + M_pi_c + M_ugmd_c + M_h_c	llmg_1989	R_UAAGDS	M_uamag_c + M_26dap_M_c + M_atp_c > M_adp_c + M_pi_c + M_ugmd_c + M_h_c	llmg_1989
R_UAAGLS1	R_UAAGLS1_1	M_uamag_c + M_atp_c + M_lys__L_c > M_pi_c + M_uAgl_c + M_adp_c + (2.0) M_h_c	((llmg_1989 or llmg_1465))	R_UAAGLS1	M_uamag_c + M_lys_L_c + M_atp_c > M_uAgl_c + M_adp_c + M_pi_c + (2.0) M_h_c	((llmg_1989 or llmg_1465))
R_UAGCVT	R_UAGCVT	M_pep_c + M_uacgam_c > M_pi_c + M_uaccg_c	((llmg_0517 or llmg_0326))	R_UAGCVT	M_pep_c + M_uacgam_c > M_pi_c + M_uaccg_c	((llmg_0517 or llmg_0326))
R_UAGDP	R_UAGDP	M_utp_c + M_h_c + M_acgam1p_c > M_ppi_c + M_uacgam_c	llmg_2076	R_UAGDP	M_utp_c + M_h_c + M_acgam1p_c > M_ppi_c + M_uacgam_c	llmg_2076
R_UAGPT1	R_UAGPT1	M_uacgam_c + M_uaAgla_c > M_udp_c + M_h_c + M_uaaAgla_c	llmg_0913	R_UAGPT1	M_uacgam_c + M_uaAgla_c > M_udp_c + M_h_c + M_uaaAgla_c	llmg_0913
R_UAMAGS	R_UAMAGS	M_glu__D_c + M_uama_c + M_atp_c > M_uamag_c + M_pi_c + M_adp_c + M_h_c	llmg_0912	R_UAMAGS	M_glu_D_c + M_uama_c + M_atp_c > M_uamag_c + M_adp_c + M_pi_c + M_h_c	llmg_0912
R_UAMAS	R_UAMAS	M_ala__L_c + M_atp_c + M_uamr_c > M_pi_c + M_adp_c + M_uama_c + M_h_c	llmg_2316	R_UAMAS	M_ala_L_c + M_uamr_c + M_atp_c > M_adp_c + M_pi_c + M_uama_c + M_h_c	llmg_2316
R_UAPGR	R_UAPGR	M_nadph_c + M_h_c + M_uaccg_c > M_nadp_c + M_uamr_c	llmg_1329	R_UAPGR	M_nadph_c + M_h_c + M_uaccg_c > M_nadp_c + M_uamr_c	llmg_1329
R_UDCPDP	R_UDCPDP	M_h2o_c + M_udcpdp_c > M_pi_c + M_h_c + M_udcpp_c		R_UDCPDP	M_h2o_c + M_udcpdp_c > M_pi_c + M_h_c + M_udcpp_c
R_UDCPDPS	R_UDCPDPS	M_frdp_c + (-8.0) M_ipdp_c > (8.0) M_ppi_c + M_udcpdp_c	((llmg_2415 and llmg_1110))	R_UDCPDPS	M_frdp_c + (-8.0) M_ipdp_c > (8.0) M_ppi_c + M_udcpdp_c	((llmg_2415 and llmg_1110))
R_UDCPK	R_UDCPKr	M_atp_c + M_udcp_c > M_adp_c + M_h_c + M_udcpp_c	llmg_2476	R_UDCPK	M_udcp_c + M_atp_c > M_adp_c + M_h_c + M_udcpp_c	llmg_2476
R_UDPG4E	R_UDPG4E	M_udpg_c = M_udpgal_c	llmg_2233	R_UDPG4E	M_udpg_c = M_udpgal_c	llmg_2233
R_UDPGALM	R_UDPGALM	M_udpgal_c > M_udpgalfur_c	llmg_0224	R_UDPGALM	M_udpgal_c > M_udpgalfur_c	llmg_0224
R_UDPGD	R_UDPGD	M_h2o_c + M_udpg_c + (-2.0) M_nad_c = M_udpglcur_c + (3.0) M_h_c + (2.0) M_nadh_c	llmg_1616	R_UDPGD	M_udpg_c + M_h2o_c + (-2.0) M_nad_c = (2.0) M_nadh_c + M_udpglcur_c + (3.0) M_h_c	llmg_1616
R_UGLDDS1	R_UGLDDS1	M_alaala_c + M_uAgl_c + M_atp_c > M_adp_c + M_pi_c + M_uAgla_c	llmg_0361	R_UGLDDS1	M_uAgl_c + M_alaala_c + M_atp_c > M_adp_c + M_pi_c + M_uAgla_c	llmg_0361
R_UGT1_LLA	R_UGT1_LLA	M_udpg_c + (-0.01) M_12dgr_LLA_c > M_udp_c + M_h_c + (0.01) M_m12dg_LLA_c	llmg_0913	R_UGT1_LLA	M_udpg_c + (-0.01) M_12dgr_LLA_c > M_udp_c + M_h_c + (0.01) M_m12dg_LLA_c	llmg_0913
R_UGT2_LLA	R_UGT2_LLA	M_udpg_c + (-0.01) M_m12dg_LLA_c > M_udp_c + (0.01) M_d12dg_LLA_c + M_h_c	llmg_0913	R_UGT2_LLA	M_udpg_c + (-0.01) M_m12dg_LLA_c > M_udp_c + (0.01) M_d12dg_LLA_c + M_h_c	llmg_0913
R_unkFol	R_unkFol	(-2.0) M_h2o_c + M_ahdt_c > M_ppi_c + M_pi_c + M_dhnpt_c + M_h_c		R_unkFol	M_ahdt_c + (-2.0) M_h2o_c > M_dhnpt_c + M_ppi_c + M_pi_c + M_h_c
R_UPPRT	R_UPPRT	M_prpp_c + M_ura_c > M_ppi_c + M_ump_c	llmg_2176	R_UPPRT	M_prpp_c + M_ura_c > M_ppi_c + M_ump_c	llmg_2176
R_URAt2	R_URAt2	M_h_e + M_ura_e > M_h_c + M_ura_c	llmg_0891	R_URAt2	M_h_e + M_ura_e > M_ura_c + M_h_c	llmg_0891
R_URIDK1	R_UMPK	M_ump_c + M_atp_c > M_udp_c + M_adp_c	llmg_2285	R_URIDK1	M_ump_c + M_atp_c > M_udp_c + M_adp_c	llmg_2285
R_URIDK2	R_URIDK2r	M_dump_c + M_atp_c > M_adp_c + M_dudp_c	llmg_2285	R_URIDK2	M_dump_c + M_atp_c > M_adp_c + M_dudp_c	llmg_2285
R_URIK1	R_URIK1	M_uri_c + M_atp_c > M_adp_c + M_h_c + M_ump_c	llmg_0762	R_URIK1	M_uri_c + M_atp_c > M_adp_c + M_ump_c + M_h_c	llmg_0762
R_URIK2	R_URIK2	M_uri_c + M_gtp_c > M_h_c + M_ump_c + M_gdp_c	llmg_0762	R_URIK2	M_uri_c + M_gtp_c > M_h_c + M_ump_c + M_gdp_c	llmg_0762
R_URIK3	R_URIK3	M_uri_c + M_itp_c > M_h_c + M_ump_c + M_idp_c	llmg_0762	R_URIK3	M_uri_c + M_itp_c > M_h_c + M_ump_c + M_idp_c	llmg_0762
R_VALt2				R_VALt2	M_h_e + M_val_L_e > M_h_c + M_val_L_c
R_VALt6	R_VALt2r	M_val__L_e + M_h_e = M_h_c + M_val__L_c	llmg_0650	R_VALt6	M_h_e + M_val_L_e = M_h_c + M_val_L_c	llmg_0650
R_VALTA	R_VALTA	M_akg_c + M_val__L_c = M_glu__L_c + M_3mob_c	llmg_1181	R_VALTA	M_akg_c + M_val_L_c = M_glu_L_c + M_3mob_c	llmg_1181
R_VALTRS				R_VALTRS	M_trnaval_c + M_val_L_c + M_atp_c > M_valtrna_c + M_ppi_c + M_h_c + M_amp_c	llmg_2455		llmg_2455	tRNA modification reaction
R_XANt2	R_XANt2	M_xan_e + M_h_e > M_h_c + M_xan_c	llmg_1345	R_XANt2	M_xan_e + M_h_e > M_h_c + M_xan_c	llmg_1345
R_XPPT	R_XPPT	M_prpp_c + M_xan_c > M_ppi_c + M_xmp_c	llmg_1346	R_XPPT	M_prpp_c + M_xan_c > M_ppi_c + M_xmp_c	llmg_1346
R_XYLI1	R_XYLI1	M_xyl__D_c = M_xylu__D_c	llmg_1002	R_XYLI1	M_xyl_D_c = M_xylu_D_c	llmg_1002
R_XYLI2	R_XYLI2	M_glc__D_c = M_fru_c	llmg_1002	R_XYLI2	M_glc_D_c = M_fru_c	llmg_1002
R_YUMPS				R_YUMPS	M_r5p_c + M_ura_c = M_h2o_c + M_psd5p_c	((llmg_1524 or llmg_1194 or llmg_0384 or llmg_2396 or llmg_2518 or llmg_1431 or llmg_0462))		llmg_1524, llmg_1194, llmg_0384, llmg_2396, llmg_2518, llmg_1431, llmg_0462	RNA reaction
R_ZN2abc2	R_ZNabc	M_zn2_e + M_h2o_c + M_atp_c > M_zn2_c + M_pi_c + M_adp_c + M_h_c	((llmg_2400 and llmg_2398 and llmg_2399))	R_ZN2abc2	M_zn2_e + M_h2o_c + M_atp_c > M_pi_c + M_adp_c + M_zn2_c + M_h_c	((llmg_2398 and llmg_2399 and llmg_2400))
0	R_3NTD2pp	M_h2o_e + M_3ump_e > M_pi_e + M_uri_e	llmg_0316				llmg_0316
1	R_NH3t	M_nh3_e = M_nh3_c
2	R_NAt3_15	(-2.0) M_na1_c + (-3.0) M_h_e > (3.0) M_h_c + (2.0) M_na1_e	llmg_0399				llmg_0399
3	R_23PDE4pp	M_23ccmp_e + M_h2o_e > M_3cmp_e + M_h_e	llmg_0316				llmg_0316
4	R_PYDXPP	M_h2o_c + M_pydx5p_c > M_pi_c + M_pydx_c	llmg_0765				llmg_0765
5	R_DNTPPA	M_h2o_c + M_ahdt_c > M_dhpmp_c + M_h_c + M_ppi_c	llmg_0533				llmg_0533
6	R_FCLT	M_fe2_c + M_ppp9_c > M_pheme_c + (2.0) M_h_c	llmg_0934				llmg_0934
7	R_ARSt1	M_arsni2_c > M_arsni2_e	llmg_1250				llmg_1250
8	R_O16GALFT	M_udpgalfur_c + M_garagund_c > M_udp_c + M_gfgaragund_c + M_h_c	llmg_0223				llmg_0223
9	R_3PEPTabcpp	M_LalaDgluMdap_e + M_h2o_c + M_atp_c > M_LalaDgluMdap_c + M_pi_c + M_adp_c + M_h_c	llmg_0367				llmg_0367
10	R_CA2abc	M_h2o_c + M_ca2_e + M_atp_c > M_adp_c + M_pi_c + M_h_c + M_ca2_c	llmg_1086				llmg_1086
11	R_ZN2t4	M_k_e + M_zn2_c + M_h_e > M_zn2_e + M_k_c + M_h_c	((llmg_0887 or llmg_1056 or llmg_0322))				llmg_0887, llmg_1056, llmg_0322
12	R_NADDP	M_h2o_c + M_nad_c > (2.0) M_h_c + M_nmn_c + M_amp_c	llmg_0444				llmg_0444
13	R_NTP10	M_h2o_c + M_itp_c > M_pi_c + M_h_c + M_idp_c	llmg_2193				llmg_2193
14	R_NTD1	M_dump_c + M_h2o_c > M_duri_c + M_pi_c	llmg_0995				llmg_0995
15	R_NTD2	M_h2o_c + M_ump_c > M_pi_c + M_uri_c	llmg_0995				llmg_0995
16	R_NTD5	M_h2o_c + M_dtmp_c > M_pi_c + M_thymd_c	llmg_0995				llmg_0995
17	R_MDDCP2ex	M_murein5px4px4p_e + M_h2o_e > M_ala__D_e + M_murein4px4px4p_e	llmg_2560				llmg_2560
18	R_NTRARz	M_trdrd_c + M_no3_c > M_h2o_c + M_no2_c + M_trdox_c	llmg_0356				llmg_0356
19	R_DIPEPabc14	M_h2o_c + M_gly_pro__L_e + M_atp_c > M_adp_c + M_pi_c + M_gly_pro__L_c + M_h_c	(((llmg_0366 and llmg_0365 and llmg_0364 and llmg_0362) or (llmg_0701 and llmg_0700 and llmg_0699) or (llmg_1461 and llmg_1458 and llmg_1459) or (llmg_2026 and llmg_2024 and llmg_2025)))				llmg_0701, llmg_0700, llmg_0699, llmg_0366, llmg_0365, llmg_0364, llmg_0362, llmg_1461, llmg_1458, llmg_1459, llmg_2026, llmg_2024, llmg_2025
20	R_DIPEPabc12	M_met_L_ala__L_e + M_h2o_c + M_atp_c > M_pi_c + M_met_L_ala__L_c + M_adp_c + M_h_c	(((llmg_0366 and llmg_0365 and llmg_0364 and llmg_0362) or (llmg_0701 and llmg_0700 and llmg_0699) or (llmg_1461 and llmg_1458 and llmg_1459) or (llmg_2026 and llmg_2024 and llmg_2025)))				llmg_0701, llmg_0700, llmg_0699, llmg_0366, llmg_0365, llmg_0364, llmg_0362, llmg_1461, llmg_1458, llmg_1459, llmg_2026, llmg_2024, llmg_2025
21	R_DIPEPabc13	M_gly_asp__L_e + M_h2o_c + M_atp_c > M_pi_c + M_gly_asp__L_c + M_adp_c + M_h_c	(((llmg_0366 and llmg_0365 and llmg_0364 and llmg_0362) or (llmg_0701 and llmg_0700 and llmg_0699) or (llmg_1461 and llmg_1458 and llmg_1459) or (llmg_2026 and llmg_2024 and llmg_2025)))				llmg_0701, llmg_0700, llmg_0699, llmg_0366, llmg_0365, llmg_0364, llmg_0362, llmg_1461, llmg_1458, llmg_1459, llmg_2026, llmg_2024, llmg_2025
22	R_DIPEPabc10	M_h2o_c + M_atp_c + M_gly_glu__L_e > M_pi_c + M_gly_glu__L_c + M_adp_c + M_h_c	(((llmg_0366 and llmg_0365 and llmg_0364 and llmg_0362) or (llmg_0701 and llmg_0700 and llmg_0699) or (llmg_1461 and llmg_1458 and llmg_1459) or (llmg_2026 and llmg_2024 and llmg_2025)))				llmg_0701, llmg_0700, llmg_0699, llmg_0366, llmg_0365, llmg_0364, llmg_0362, llmg_1461, llmg_1458, llmg_1459, llmg_2026, llmg_2024, llmg_2025
23	R_DIPEPabc11	M_h2o_c + M_gly_met__L_e + M_atp_c > M_pi_c + M_h_c + M_adp_c + M_gly_met__L_c	(((llmg_0366 and llmg_0365 and llmg_0364 and llmg_0362) or (llmg_0701 and llmg_0700 and llmg_0699) or (llmg_1461 and llmg_1458 and llmg_1459) or (llmg_2026 and llmg_2024 and llmg_2025)))				llmg_0701, llmg_0700, llmg_0699, llmg_0366, llmg_0365, llmg_0364, llmg_0362, llmg_1461, llmg_1458, llmg_1459, llmg_2026, llmg_2024, llmg_2025
24	R_NTPP11	M_h2o_c + M_xtp_c > M_ppi_c + M_xmp_c + M_h_c	llmg_1188				llmg_1188
25	R_RHCCE	M_rhcys_c > M_dhptd_c + M_hcys__L_c	llmg_0273				llmg_0273
26	R_3NTD4pp	M_3cmp_e + M_h2o_e > M_cytd_e + M_pi_e	llmg_0316				llmg_0316
27	R_APG3PAT141	M_glyc3p_c + M_ttdceap_c > M_pi_c + M_h_c + M_1tdec7eg3p_c	llmg_1540				llmg_1540
28	R_CA2abc1	M_h2o_c + M_atp_c + M_ca2_c > M_pi_c + M_ca2_e + M_adp_c + M_h_c	llmg_0643				llmg_0643
29	R_EX_citr__L_e	M_citr__L_e >
30	R_MGt2pp	M_mg2_e + M_h_e > M_h_c + M_mg2_c	llmg_1016				llmg_1016
31	R_Kt2r_copy1	M_k_e + M_h_e > M_h_c + M_k_c	llmg_0588				llmg_0588
32	R_galphosphatase	M_dgal6p_c > M_gal_c + M_pi_c
33	R_EX_nh3_e	M_nh3_e >
34	R_DADNC	(-2.0) M_atp_c > M_cdiamp_c + (2.0) M_ppi_c	llmg_0448				llmg_0448
35	R_MNt2	M_h_e + M_mn2_e > M_mn2_c + M_h_c	((llmg_2171 or llmg_1490))				llmg_2171, llmg_1490
36	R_APG3PAT180	M_glyc3p_c + M_ocdcap_c > M_1odecg3p_c + M_h_c + M_pi_c	llmg_1540				llmg_1540
37	R_APG3PAT181	M_glyc3p_c + M_ocdceap_c > M_pi_c + M_1odec11eg3p_c + M_h_c	llmg_1540				llmg_1540
38	R_CLt3r_2	M_h_c + (-2.0) M_cl_e > (2.0) M_cl_c + M_h_e	((llmg_1474 or llmg_0758))				llmg_1474, llmg_0758
39	R_MGt5	M_mg2_c = M_mg2_e	((llmg_0628 or llmg_1267 or llmg_1533 or llmg_0661))				llmg_1267, llmg_0628, llmg_1533, llmg_0661
40	R_AGM3PH	M_h2o_c + M_anhgm3p_c > M_anhm3p_c + M_acgam_c	llmg_0494				llmg_0494
41	R_ARSNAt1	M_arsna_c > M_arsna_e	llmg_1250				llmg_1250
42	R_CU1abcpp	M_h2o_c + M_atp_c + M_cu_c > M_adp_c + M_pi_c + M_cu_e + M_h_c	llmg_1729				llmg_1729
43	R_APG3PAT161	M_glyc3p_c + M_hdceap_c > M_pi_c + M_1hdec9eg3p_c + M_h_c	llmg_1540				llmg_1540
44	R_3NTD7pp	M_3amp_e + M_h2o_e > M_adn_e + M_pi_e	llmg_0316				llmg_0316
45	R_MDDCP4ex	M_murein5p4p_e + M_h2o_e > M_ala__D_e + M_murein4p4p_e	llmg_2560				llmg_2560
46	R_AGMH	M_anhgm_c + M_h2o_c > M_acgam_c + M_anhm_c	llmg_0494				llmg_0494
47	R_GMHEPPA	M_h2o_c + M_gmhep17bp_c > M_gmhep1p_c + M_pi_c	llmg_2345				llmg_2345
48	R_ASR2	M_trdrd_c + M_aso4_c > M_h2o_c + M_aso3_c + M_trdox_c	llmg_0902				llmg_0902
49	R_SPMDt3i	M_spmd_e + M_h_c > M_spmd_c + M_h_e	llmg_0133				llmg_0133
50	R_LALADGLUtpp	M_LalaDglu_e + M_h_e > M_h_c + M_LalaDglu_c	llmg_1865				llmg_1865
51	R_MDDCP1ex	M_h2o_e + M_murein5px4p_e > M_ala__D_e + M_murein4px4p_e	llmg_2560				llmg_2560
52	R_GLCt2	M_glc__D_e + M_h_e = M_glc__D_c + M_h_c	llmg_2561				llmg_2561
53	R_APG3PAT140	M_glyc3p_c + M_ttdcap_c > M_h_c + M_1tdecg3p_c + M_pi_c	llmg_1540				llmg_1540
54	R_AGM4PH	M_h2o_c + M_anhgm4p_c > M_anhm4p_c + M_acgam_c	llmg_0494				llmg_0494
55	R_NTPP9	M_h2o_c + M_itp_c > M_ppi_c + M_h_c + M_imp_c	llmg_1188				llmg_1188
56	R_BTNabc	M_h2o_c + M_atp_c + M_btn_e > M_pi_c + M_btn_c + M_adp_c + M_h_c	(((llmg_0287 and llmg_0288 and llmg_0289 and llmg_1964) or (llmg_0287 and llmg_0288 and llmg_0289 and llmg_0332)))				llmg_0287, llmg_0288, llmg_0289, llmg_1964, llmg_0332
57	R_DIPEPabc8	M_gly_asn__L_e + M_h2o_c + M_atp_c > M_pi_c + M_gly_asn__L_c + M_adp_c + M_h_c	(((llmg_0366 and llmg_0365 and llmg_0364 and llmg_0362) or (llmg_0701 and llmg_0700 and llmg_0699) or (llmg_1461 and llmg_1458 and llmg_1459) or (llmg_2026 and llmg_2024 and llmg_2025)))				llmg_0701, llmg_0700, llmg_0699, llmg_0366, llmg_0365, llmg_0364, llmg_0362, llmg_1461, llmg_1458, llmg_1459, llmg_2026, llmg_2024, llmg_2025
58	R_DIPEPabc9	M_h2o_c + M_gly_gln__L_e + M_atp_c > M_adp_c + M_pi_c + M_gly_gln__L_c + M_h_c	(((llmg_0366 and llmg_0365 and llmg_0364 and llmg_0362) or (llmg_0701 and llmg_0700 and llmg_0699) or (llmg_1461 and llmg_1458 and llmg_1459) or (llmg_2026 and llmg_2024 and llmg_2025)))				llmg_0701, llmg_0700, llmg_0699, llmg_0366, llmg_0365, llmg_0364, llmg_0362, llmg_1461, llmg_1458, llmg_1459, llmg_2026, llmg_2024, llmg_2025
59	R_DIPEPabc4	M_L_alagly_e + M_h2o_c + M_atp_c > M_L_alagly_c + M_pi_c + M_adp_c + M_h_c	(((llmg_0366 and llmg_0365 and llmg_0364 and llmg_0362) or (llmg_0701 and llmg_0700 and llmg_0699) or (llmg_1461 and llmg_1458 and llmg_1459) or (llmg_2026 and llmg_2024 and llmg_2025)))				llmg_0701, llmg_0700, llmg_0699, llmg_0366, llmg_0365, llmg_0364, llmg_0362, llmg_1461, llmg_1458, llmg_1459, llmg_2026, llmg_2024, llmg_2025
60	R_DIPEPabc5	M_ala_L_his__L_e + M_h2o_c + M_atp_c > M_ala_L_his__L_c + M_pi_c + M_adp_c + M_h_c	(((llmg_0366 and llmg_0365 and llmg_0364 and llmg_0362) or (llmg_0701 and llmg_0700 and llmg_0699) or (llmg_1461 and llmg_1458 and llmg_1459) or (llmg_2026 and llmg_2024 and llmg_2025)))				llmg_0701, llmg_0700, llmg_0699, llmg_0366, llmg_0365, llmg_0364, llmg_0362, llmg_1461, llmg_1458, llmg_1459, llmg_2026, llmg_2024, llmg_2025
61	R_DIPEPabc7	M_ala_L_Thr__L_e + M_h2o_c + M_atp_c > M_pi_c + M_ala_L_Thr__L_c + M_adp_c + M_h_c	(((llmg_0366 and llmg_0365 and llmg_0364 and llmg_0362) or (llmg_0701 and llmg_0700 and llmg_0699) or (llmg_1461 and llmg_1458 and llmg_1459) or (llmg_2026 and llmg_2024 and llmg_2025)))				llmg_0701, llmg_0700, llmg_0699, llmg_0366, llmg_0365, llmg_0364, llmg_0362, llmg_1461, llmg_1458, llmg_1459, llmg_2026, llmg_2024, llmg_2025
62	R_DIPEPabc1	M_ala_L_asp__L_e + M_h2o_c + M_atp_c > M_ala_L_asp__L_c + M_pi_c + M_adp_c + M_h_c	(((llmg_0366 and llmg_0365 and llmg_0364 and llmg_0362) or (llmg_0701 and llmg_0700 and llmg_0699) or (llmg_1461 and llmg_1458 and llmg_1459) or (llmg_2026 and llmg_2024 and llmg_2025)))				llmg_0701, llmg_0700, llmg_0699, llmg_0366, llmg_0365, llmg_0364, llmg_0362, llmg_1461, llmg_1458, llmg_1459, llmg_2026, llmg_2024, llmg_2025
63	R_DIPEPabc2	M_ala_L_gln__L_e + M_h2o_c + M_atp_c > M_ala_L_gln__L_c + M_pi_c + M_adp_c + M_h_c	(((llmg_0366 and llmg_0365 and llmg_0364 and llmg_0362) or (llmg_0701 and llmg_0700 and llmg_0699) or (llmg_1461 and llmg_1458 and llmg_1459) or (llmg_2026 and llmg_2024 and llmg_2025)))				llmg_0701, llmg_0700, llmg_0699, llmg_0366, llmg_0365, llmg_0364, llmg_0362, llmg_1461, llmg_1458, llmg_1459, llmg_2026, llmg_2024, llmg_2025
64	R_DIPEPabc3	M_ala_L_glu__L_e + M_h2o_c + M_atp_c > M_pi_c + M_ala_L_glu__L_c + M_adp_c + M_h_c	(((llmg_0366 and llmg_0365 and llmg_0364 and llmg_0362) or (llmg_0701 and llmg_0700 and llmg_0699) or (llmg_1461 and llmg_1458 and llmg_1459) or (llmg_2026 and llmg_2024 and llmg_2025)))				llmg_0701, llmg_0700, llmg_0699, llmg_0366, llmg_0365, llmg_0364, llmg_0362, llmg_1461, llmg_1458, llmg_1459, llmg_2026, llmg_2024, llmg_2025
65	R_LIPAabcpp	M_h2o_c + M_lipa_c + M_atp_c > M_adp_c + M_pi_c + M_lipa_e + M_h_c	((llmg_0329 or llmg_0269 or llmg_1203 or llmg_0989))				llmg_0329, llmg_0269, llmg_1203, llmg_0989
66	R_RIBFLVt3	M_ribflv_e + M_h2o_c + M_atp_c > M_pi_c + M_ribflv_c + M_adp_c + M_h_c	((llmg_0287 and llmg_0288 and llmg_0289 and llmg_1195))				llmg_0287, llmg_0288, llmg_0289, llmg_1195
67	R_r0817	M_citr__L_c = M_citr__L_e
68	R_dimp_deprotonation	M_dimp_c = M_dimp_deprotonated_c + M_h_c
69	R_CD2abc2	M_h2o_c + M_cd2_e + M_atp_c > M_pi_c + M_cd2_c + M_adp_c + M_h_c	llmg_0690				llmg_0690
70	R_CD2abc1	M_h2o_c + M_atp_c + M_cd2_c > M_adp_c + M_pi_c + M_cd2_e + M_h_c	llmg_0690				llmg_0690
71	R_NTP5	M_h2o_c + M_ctp_c > M_pi_c + M_h_c + M_cdp_c	llmg_2193				llmg_2193
72	R_NTP1	M_h2o_c + M_atp_c > M_pi_c + M_h_c + M_adp_c	llmg_2193				llmg_2193
73	R_NTP3	M_h2o_c + M_gtp_c > M_pi_c + M_h_c + M_gdp_c	llmg_2193				llmg_2193
74	R_METSR_S2	M_met__L_c + M_h2o2_c > M_h2o_c + M_metox_c	llmg_2281				llmg_2281
75	R_METSR_S1	M_metox_c + M_trdrd_c > M_h2o_c + M_trdox_c + M_met__L_c	llmg_2281				llmg_2281
76	R_DNMPPA	M_dhpmp_c + M_h2o_c > M_dhnpt_c + M_pi_c	llmg_0533				llmg_0533
77	R_23PDE9pp	M_23cgmp_e + M_h2o_e > M_3gmp_e + M_h_e	llmg_0316				llmg_0316
78	R_23PDE7pp	M_23camp_e + M_h2o_e > M_3amp_e + M_h_e	llmg_0316				llmg_0316
79	R_2MAHMP	M_h2o_c + M_2mahmp_c > M_pi_c + M_h_c + M_4ampm_c	llmg_0765				llmg_0765
80	R_OXFOt4pp	M_for_c + M_oxa_e = M_for_e + M_oxa_c	llmg_0666				llmg_0666
81	R_ATPS	M_h2o_c + M_atp_c > M_pi_c + M_h_e + M_adp_c	((llmg_0547 or llmg_1318))				llmg_0547, llmg_1318
82	R_MDDCP3ex	M_h2o_e + M_murein5p5p_e > M_ala__D_e + M_murein5p4p_e	llmg_2560				llmg_2560
83	R_PROLPPGT160	M_pg160_c + M_prolpp_c > M_glyceryl_prolpp_c + M_2agpg160_c	llmg_0583				llmg_0583
84	R_APG3PAT120	M_glyc3p_c + M_ddcap_c > M_pi_c + M_1ddecg3p_c + M_h_c	llmg_1540				llmg_1540
85	R_4PEPTabcpp	M_h2o_c + M_LalaDgluMdapDala_e + M_atp_c > M_pi_c + M_LalaDgluMdapDala_c + M_adp_c + M_h_c	llmg_0367				llmg_0367
86	R_I4FE4SR	M_fadh2_c + (-2.0) M_h_c + M_iscu_2fe2s2_c > M_fad_c + M_iscu_4fe4s_c	llmg_1970				llmg_1970
87	R_VALtantip	M_h_e + M_val__L_c > M_h_c + M_val__L_e	llmg_0881				llmg_0881
88	R_BTNt2i	M_h_e + M_btn_e > M_btn_c + M_h_c	llmg_1964				llmg_1964
89	R_ACM6PH	M_acmum6p_c + M_h2o_c > M_acgam6p_c + M_lac__D_c	llmg_1427				llmg_1427
90	R_NAt3_2	M_na1_c + (-2.0) M_h_e > (2.0) M_h_c + M_na1_e	llmg_0399				llmg_0399
91	R_DIPEPabc15	M_h2o_c + M_atp_c + M_cgly_e > M_pi_c + M_cgly_c + M_adp_c + M_h_c	(((llmg_0366 and llmg_0365 and llmg_0364 and llmg_0362) or (llmg_0701 and llmg_0700 and llmg_0699) or (llmg_1461 and llmg_1458 and llmg_1459) or (llmg_2026 and llmg_2024 and llmg_2025)))				llmg_0701, llmg_0700, llmg_0699, llmg_0366, llmg_0365, llmg_0364, llmg_0362, llmg_1461, llmg_1458, llmg_1459, llmg_2026, llmg_2024, llmg_2025
92	R_NIabc	M_ni2_e + M_h2o_c + M_atp_c > M_pi_c + M_ni2_c + M_adp_c + M_h_c	llmg_1223				llmg_1223
93	R_biomass_LLA_atpm	(-0.00329) M_RNA_LLA_c + (-9.6e-05) M_d12dg_LLA_c + (-0.00015) M_LTAAlaGal_LLA_c + (-1e-15) M_h_c + (-1.3e-05) M_lyspg_LLA_c + (-0.0002) M_coa_c + (-0.00074) M_DNA_LLA_c + (-0.0064) M_CPS_LLA_c + (-0.0002) M_udcpdp_c + (-1e-15) M_adp_c + (-0.004201) M_PROT_LLA_v3_c + (-1e-15) M_pi_c + (-0.119) M_PG_c + (-0.000138) M_clpn_LLA_c + (-1e-15) M_atp_c + (-6.1e-05) M_pg_LLA_c + (-1e-15) M_h2o_c + (-1e-0…
94	R_ACYP_2	M_h2o_c + M_actp_c > M_ac_c + M_h_c + M_pi_c	llmg_0568				llmg_0568
95	R_APG3PAT160	M_glyc3p_c + M_hdcap_c > M_pi_c + M_1hdecg3p_c + M_h_c	llmg_1540				llmg_1540
96	R_MG2abc	M_mg2_e + M_h2o_c + M_atp_c > M_pi_c + M_adp_c + M_h_c + M_mg2_c	llmg_1223				llmg_1223
97	R_ARSNAtATPase	M_arsna_c + M_h2o_c + M_atp_c > M_pi_c + M_adp_c + M_h_e + M_arsna_e	llmg_1248				llmg_1248
98	R_LIPAMPL	M_lipoamp_c > M_lipopb_c + M_amp_c	llmg_0075				llmg_0075
99	R_TREPP	M_pi_c + M_tre6p_c = M_g1p_B_c + M_g6p_c	llmg_0455				llmg_0455		Part of trehalose operon en pgmB https://www.ncbi.nlm.nih.gov/pmc/articles/PMC130022/
100	R_URAt	M_ura_e = M_ura_c	llmg_0891				llmg_0891
101	R_LIPATPT	M_atp_c + M_lipoate_c > M_ppi_c + M_lipoamp_c	llmg_0075				llmg_0075
102	R_SHCHCS3	M_2sephchc_c > M_pyr_c + M_2shchc_c	llmg_1830				llmg_1830
103	R_NTPP10	M_h2o_c + M_ditp_c > M_ppi_c + M_dimp_deprotonated_c + M_h_c	llmg_1188				llmg_1188
104	R_3NTD9pp	M_3gmp_e + M_h2o_e > M_gsn_e + M_pi_e	llmg_0316				llmg_0316
105	R_METSR_R1	M_trdrd_c + M_metox__R_c > M_h2o_c + M_met__L_c + M_trdox_c	llmg_0201				llmg_0201
106	R_METSR_R2	M_met__L_c + M_h2o2_c > M_h2o_c + M_metox__R_c	llmg_0201				llmg_0201
107	R_LEUtantip	M_leu__L_c + M_h_e > M_h_c + M_leu__L_e	llmg_0881				llmg_0881
108	R_L_LACD3	M_mqn8_c + M_lac__L_c > M_mql8_c + M_pyr_c	((llmg_1917 and llmg_1916 and llmg_1915))				llmg_1917, llmg_1916, llmg_1915
109	R_GALpts	M_pep_c + M_gal_e = M_pyr_c + M_dgal6p_c	(((llmg_0437 and llmg_0126 and llmg_0127 and llmg_0963 and llmg_0438) or (llmg_0727 and llmg_0126 and llmg_0127 and llmg_0729 and llmg_0728)))				llmg_0727, llmg_0963, llmg_0438, llmg_0437, llmg_0729, llmg_0728, llmg_0127, llmg_0126
110	R_DIPEPabc6	M_h2o_c + M_ala_L_leu__L_e + M_atp_c > M_adp_c + M_pi_c + M_ala_L_leu__L_c + M_h_c	(((llmg_0366 and llmg_0365 and llmg_0364 and llmg_0362) or (llmg_0701 and llmg_0700 and llmg_0699) or (llmg_1461 and llmg_1458 and llmg_1459) or (llmg_2026 and llmg_2024 and llmg_2025)))				llmg_0701, llmg_0700, llmg_0699, llmg_0366, llmg_0365, llmg_0364, llmg_0362, llmg_1461, llmg_1458, llmg_1459, llmg_2026, llmg_2024, llmg_2025
111	R_ILEtantip	M_ile__L_c + M_h_e > M_h_c + M_ile__L_e	llmg_0881				llmg_0881
112	R_Cut1	M_h2o_c + M_cu2_c + M_atp_c > M_pi_c + M_h_c + M_adp_c + M_cu2_e	llmg_1694				llmg_1694
113	R_DHPR	M_dhbpt_c + M_h_c + M_nadh_c > M_nad_c + M_thbpt_c	llmg_1028				llmg_1028
114	R_RE1860E	M_23cump_e + M_h2o_e > M_h_e + M_3ump_e	llmg_0316				llmg_0316
115	R_XANt	M_xan_e = M_xan_c	llmg_0891				llmg_0891
116	R_MDDCP5ex	M_murein5p3p_e + M_h2o_e > M_ala__D_e + M_murein4p3p_e	llmg_2560				llmg_2560
117	R_LALALGLUtpp	M_LalaLglu_e + M_h_e > M_h_c + M_LalaLglu_c	llmg_1865				llmg_1865
118	R_r1p_protonation	(-2.0) M_h_c + M_r1p_c = M_r1p_protonated_c
119	R_ARStATPase	M_h2o_c + M_arsni2_c + M_atp_c > M_pi_c + M_adp_c + M_arsni2_e + M_h_e	llmg_1248				llmg_1248
120	R_CD2t4	M_k_e + M_cd2_c + M_h_e > M_k_c + M_cd2_e + M_h_c	((llmg_0887 or llmg_1056 or llmg_0322))				llmg_0887, llmg_1056, llmg_0322
121	R_PENCAC	M_h2o_c + M_h_c + M_pencil_c > M_6ampenc_c + M_for_c	llmg_1422				llmg_1422
122	R_L_LACD2	M_lac__L_c + M_q8_c > M_pyr_c + M_q8h2_c	((llmg_1917 and llmg_1916 and llmg_1915))				llmg_1917, llmg_1916, llmg_1915
123	R_PNTOabc	M_pnto__R_e + M_h2o_c + M_atp_c > M_pi_c + M_pnto__R_c + M_adp_c + M_h_c	((llmg_0287 and llmg_0288 and llmg_0542 and llmg_0289))				llmg_0287, llmg_0288, llmg_0542, llmg_0289

## Sheet: Sheet2
	newrid
R_23PDE2pp	R_RE1860E
R_23PDE4pp	R_23PDE4pp
R_23PDE7pp	R_23PDE7pp
R_23PDE9pp	R_23PDE9pp
R_2H3MBDH	R_2H3MBDH
R_2H3MBt	R_2H3MBt
R_2H3MPDH	R_2H3MPDH
R_2H3MPt	R_2H3MPt
R_2HXICDH	R_2HXICDH
R_2HXICt
R_2MAHMP	R_2MAHMP
R_2MBALDH	R_2MBALDH
R_2MBALt	R_2MBALDt
R_2MBAt6	R_2MBAt6
R_2MPAt6	R_2MPAt6
R_2S6HCC	R_2S6HCCi
R_2hxict6	R_2hxict6
R_3MBALt	R_3MBALDt
R_3MBAt6	R_3MBAt6
R_3MOPDC	R_3MOPDC
R_3NTD2pp	R_3NTD2pp
R_3NTD4pp	R_3NTD4pp
R_3NTD7pp	R_3NTD7pp
R_3NTD9pp	R_3NTD9pp
R_3PEPTabcpp	R_3PEPTabcpp
R_4PEPTabcpp	R_4PEPTabcpp
R_AALDH	R_ALCD25xi
R_AB6PGH	R_AB6PGH
R_ACACT1r	R_ACACT1r
R_ACALD	R_ACALD
R_ACALDt	R_ACALDt
R_ACCOAC	R_ACCOAC
R_ACGALpts	R_ACGALpts
R_ACGAMT	R_ACGAMT
R_ACGApts	R_ACGApts
R_ACGK	R_ACGK
R_ACHBS	R_ACHBS
R_ACKILE	R_ACKILE
R_ACKLEU	R_ACKLEU
R_ACKVAL	R_ACKVAL
R_ACKr	R_ACKr
R_ACLDC	R_ACLDC
R_ACLS	R_ACLS
R_ACM6PH	R_ACM6PH
R_ACMANApts	R_ACMANApts
R_ACOATA	R_ACOATA
R_ACODA	R_ACODA
R_ACONT	R_ACONT
R_ACOTA	R_ACOTA
R_ACPS2	R_ACPS1
R_ACPSc	R_ACPpds
R_ACTD	R_ACTD
R_ACTNdiff	R_ACTNdiff
R_ACTPASE	R_ACYP_2
R_ACt6	R_ACt2r
R_ADAD	R_ADADir
R_ADCL	R_ADCL
R_ADCS	R_ADCS
R_ADEt2	R_ADEt2
R_ADK1	R_ADK1
R_ADK2	R_ADK2
R_ADPDS	R_ADPDS
R_ADPRDP	R_ADPRDP
R_ADPT	R_ADPT
R_ADPTA	R_ADPTA
R_ADSL1	R_ADSL1r
R_ADSL2	R_ADSL2r
R_ADSS	R_ADSS
R_AEPabc	R_AEPabc
R_AGAT_LLA	R_AGAT_LLA
R_AGDC	R_AGDC
R_AGM3PH	R_AGM3PH
R_AGM4PH	R_AGM4PH
R_AGMH	R_AGMH
R_AGPR	R_AGPR
R_AHCYSNS	R_AHCYSNS
R_AHMMPS	R_AHMMPS_1
R_AICART	R_AICART
R_AIRC	R_AIRCr
R_AKGTA3	R_TRPTA
R_AKGt6	R_AKGt2r
R_ALAALA	R_ALAALAr
R_ALAR	R_ALAR
R_ALATA_L	R_ALATA_L
R_ALA_Dt6	R_DALAt2r
R_ALA_Lt6	R_ALAt2r
R_ALAt2
R_ALCD19	R_ALCD19
R_ALCD2x	R_ALCD2x
R_ALKP	R_ALKP
R_ALOX	R_ALOX
R_AMALT1	R_AMALT1
R_AMALT2	R_AMALT2
R_AMALT3	R_AMALT3
R_AMALT4	R_AMALT4
R_AMANAPE	R_AMANAPEr
R_AMMQT8_2	R_AMMQT8_2
R_ANPRT	R_ANPRT
R_ANS1	R_ANS
R_APAT	R_APATi
R_APG3PAT120	R_APG3PAT120
R_APG3PAT140	R_APG3PAT140
R_APG3PAT141	R_APG3PAT141
R_APG3PAT160	R_APG3PAT160
R_APG3PAT161	R_APG3PAT161
R_APG3PAT180	R_APG3PAT180
R_APG3PAT181	R_APG3PAT181
R_APOLPPS
R_APRAUR	R_APRAUR
R_ARGDI	R_ARGDI
R_ARGORNt3	R_ARGORNt7
R_ARGSL	R_ARGSL
R_ARGSS	R_ARGSS
R_ARGabc	R_ARGabc
R_ARGt2	R_ARGt2r
R_ARSNAt1	R_ARSNAt1
R_ARSNAtATPase	R_ARSNAtATPase
R_ARSt1	R_ARSt1
R_ARStATPase	R_ARStATPase
R_ASAD	R_ASAD
R_ASNN	R_ASNN
R_ASNS1	R_ASNS1
R_ASNt2	R_ASNt2r
R_ASPCT	R_ASPCT
R_ASPK	R_ASPK
R_ASPR	R_ASPR
R_ASPTA1	R_ASPTA
R_ASPTA2	R_ASPTA2
R_ASPTA4	R_ASPTA4
R_ASPTA5	R_TYRTA
R_ASPTA6	R_PHETA1
R_ASPt2	R_ASPt2r
R_ASR2	R_ASR2
R_ATPM	R_ATPM
R_ATPPRT	R_ATPPRT
R_ATPS3r	R_ATPS3r
R_BG_CELLB_
R_BTDD_RR	R_BTDD_RR
R_BTDt1_RR	R_BTDt_RR
R_BTMAT1	R_EAR40x
R_BTNabc	R_BTNabc
R_BTNt2i	R_BTNt2i
R_BZALt	R_BZALt
R_CA2abc	R_CA2abc
R_CA2abc1	R_CA2abc1
R_CARORSr	R_CARORSr
R_CBMK2
R_CBMK3	R_CBMKr
R_CBPS	R_CBPS
R_CD2abc1	R_CD2abc1
R_CD2abc2	R_CD2abc2
R_CD2t4	R_CD2t4
R_CELBpts	R_CELBpts
R_CFAS180	R_CFAS180
R_CGPT	R_CGPT
R_CH4St	R_CH4St
R_CHITN1	R_CHITN1
R_CHLabc	R_CHLabc
R_CHORM	R_CHORM
R_CHORS	R_CHORS
R_CITR_Lt6	R_r0817
R_CITt2	R_CITt2r
R_CITt3	R_CITt3
R_CLPNS_LLA	R_CLPNS_LLA
R_CLt3_2pp	R_CLt3r_2
R_CMLDC	R_CMLDC
R_CO2t	R_CO2t
R_CPPPGO	R_CPPPGO
R_CPSS_LLA	R_CPSS_LLA
R_CRPT_25	R_CRPT_25
R_CS	R_CS
R_CSND	R_CSND
R_CSrev	R_CS
R_CTPS1_1	R_CTPS1
R_CTPS2	R_CTPS2
R_CU1abcpp	R_CU1abcpp
R_CYSS	R_CYSS
R_CYSTGL	R_CYSTGL
R_CYSTL	R_CYSTL
R_CYSt2	R_CYSt2r
R_CYTB_B2	R_CYTB_B2
R_CYTD	R_CYTD
R_CYTDK1	R_CYTDK1
R_CYTDK2	R_CYTDK2
R_CYTDK3	R_ITCY
R_CYTK1	R_CYTK1
R_CYTK2	R_CYTK2
R_Cut1	R_Cut1
R_DADA	R_DADA
R_DADK	R_DADK
R_DADNC	R_DADNC
R_DADNK	R_DADNK
R_DAGGT_LLA	R_DAGGT_LLA
R_DAGK_LLA	R_DAGK_LLA
R_DAHPS	R_DDPA
R_DALTAL_LLA	R_DALTAL_LLA
R_DAPDC	R_DAPDC
R_DAPE	R_DAPE
R_DASYN_LLA	R_DASYN_LLA
R_DB4PS	R_DB4PS
R_DCMPDA	R_DCMPDA
R_DCYTD	R_DCYTD
R_DDMAT5	R_EAR120x
R_DEMAT4	R_EAR100x
R_DGNSK	R_DGNSK
R_DHAD1	R_DHAD1
R_DHAD2	R_DHAD2
R_DHAPT	R_DHAPT
R_DHAt	R_DHAt
R_DHDPRy	R_DHDPRy
R_DHDPS	R_DHDPS
R_DHFOR2	R_FOLR2
R_DHFR	R_DHFR
R_DHFS	R_DHFS
R_DHNAOT	R_DHNAOT
R_DHNPA	R_DHNPA_1
R_DHORD1	R_DHORDi
R_DHORD6	R_DHORD6
R_DHORTS	R_DHORTS
R_DHPPDA_1	R_DHPPDA
R_DHPR	R_DHPR
R_DHPS3	R_FOLD3
R_DHQD	R_DHQTi
R_DHQS	R_DHQS
R_DIACTt	R_DIACTt
R_DINSK	R_DINSK
R_DIPEPabc1	R_DIPEPabc1
R_DIPEPabc10	R_DIPEPabc10
R_DIPEPabc11	R_DIPEPabc11
R_DIPEPabc12	R_DIPEPabc12
R_DIPEPabc13	R_DIPEPabc13
R_DIPEPabc14	R_DIPEPabc14
R_DIPEPabc15	R_DIPEPabc15
R_DIPEPabc2	R_DIPEPabc2
R_DIPEPabc3	R_DIPEPabc3
R_DIPEPabc4	R_DIPEPabc4
R_DIPEPabc5	R_DIPEPabc5
R_DIPEPabc6	R_DIPEPabc6
R_DIPEPabc7	R_DIPEPabc7
R_DIPEPabc8	R_DIPEPabc8
R_DIPEPabc9	R_DIPEPabc9
R_DMATT	R_DMATT
R_DNAS_LLA	R_DNAS_LLA
R_DNMPPA	R_DNMPPA
R_DNTPPA	R_DNTPPA
R_DPCOAK	R_DPCOAK
R_DPMVD	R_DPMVD
R_DPR	R_DPR
R_DPRr	R_DPR
R_DRBK	R_DRBK
R_DRIBt2	R_DRIBt2
R_DRPA	R_DRPA
R_DTMPK	R_DTMPK
R_DURIK1	R_DURIK1
R_DURIPP	R_DURIPP
R_DUTPDP	R_DUTPDP
R_DXPS	R_DXPS
R_EDA	R_EDA
R_ENO	R_ENO
R_ETOHt1	R_ETOHt
R_EX_2aeppn_LPAREN_e_RPAREN_	R_EX_AEP_e
R_EX_2h3mb_LPAREN_e_RPAREN_	R_EX_2h3mb_e
R_EX_2h3mp_LPAREN_e_RPAREN_	R_EX_2h3mp_e
R_EX_2hxic_L_LPAREN_e_RPAREN_	R_EX_2hxic_L_e
R_EX_2mba_LPAREN_e_RPAREN_	R_EX_2mba_e
R_EX_2mbal_LPAREN_e_RPAREN_	R_EX_2mbald_e
R_EX_2mpa_LPAREN_e_RPAREN_	R_EX_2mpa_e
R_EX_3mba_LPAREN_e_RPAREN_	R_EX_3mb_e
R_EX_3mbal_LPAREN_e_RPAREN_	R_EX_3mbald_e
R_EX_4abut_LPAREN_e_RPAREN_	R_EX_4abut_e
R_EX_4abz_LPAREN_e_RPAREN_	R_EX_4abz_e
R_EX_ac_LPAREN_e_RPAREN_	R_EX_ac_e
R_EX_acald_LPAREN_e_RPAREN_	R_EX_acald_e
R_EX_acgala_LPAREN_e_RPAREN_	R_EX_acgal_e
R_EX_acgam_LPAREN_e_RPAREN_	R_EX_acgam_e
R_EX_acmana_LPAREN_e_RPAREN_	R_EX_acmana_e
R_EX_actn_R_LPAREN_e_RPAREN_	R_EX_actn__R_e
R_EX_ade_LPAREN_e_RPAREN_	R_EX_ade_e
R_EX_akg_LPAREN_e_RPAREN_	R_EX_akg_e
R_EX_ala_D_LPAREN_e_RPAREN_	R_EX_ala__D_e
R_EX_ala_L_LPAREN_e_RPAREN_	R_EX_ala__L_e
R_EX_arg_L_LPAREN_e_RPAREN_	R_EX_arg__L_e
R_EX_asn_L_LPAREN_e_RPAREN_	R_EX_asn__L_e
R_EX_asp_L_LPAREN_e_RPAREN_	R_EX_asp__L_e
R_EX_btd_RR_LPAREN_e_RPAREN_	R_EX_btd_RR_e
R_EX_bzal_LPAREN_e_RPAREN_	R_EX_bzal_e
R_EX_cellb_LPAREN_e_RPAREN_	R_EX_cellb_e
R_EX_ch4s_LPAREN_e_RPAREN_	R_EX_ch4s_e
R_EX_chol_LPAREN_e_RPAREN_	R_EX_chol_e
R_EX_cit_LPAREN_e_RPAREN_	R_EX_cit_e
R_EX_citr_L_LPAREN_e_RPAREN_	R_EX_citr__L_e
R_EX_co2_LPAREN_e_RPAREN_	R_EX_co2_e
R_EX_cys_L_LPAREN_e_RPAREN_	R_EX_cys__L_e
R_EX_dha_LPAREN_e_RPAREN_	R_EX_dha_e
R_EX_diact_LPAREN_e_RPAREN_	R_EX_diact_e
R_EX_drib_LPAREN_e_RPAREN_	R_EX_drib_e
R_EX_etoh_LPAREN_e_RPAREN_	R_EX_etoh_e
R_EX_fe2_LPAREN_e_RPAREN_	R_EX_fe2_e
R_EX_fe3_LPAREN_e_RPAREN_	R_EX_fe3_e
R_EX_fol_LPAREN_e_RPAREN_	R_EX_fol_e
R_EX_for_LPAREN_e_RPAREN_	R_EX_for_e
R_EX_fru_LPAREN_e_RPAREN_	R_EX_fru_e
R_EX_gal_LPAREN_e_RPAREN_	R_EX_gal_e
R_EX_galt_LPAREN_e_RPAREN_	R_EX_galt_e
R_EX_gcald_LPAREN_e_RPAREN_	R_EX_gcald_e
R_EX_glc_LPAREN_e_RPAREN_	R_EX_glc__D_e
R_EX_glcn_D_LPAREN_e_RPAREN_	R_EX_glcn_e
R_EX_gln_L_LPAREN_e_RPAREN_	R_EX_gln__L_e
R_EX_glu_L_LPAREN_e_RPAREN_	R_EX_glu__L_e
R_EX_gly_LPAREN_e_RPAREN_	R_EX_gly_e
R_EX_glyb_LPAREN_e_RPAREN_	R_EX_glyb_e
R_EX_glyc3p_LPAREN_e_RPAREN_	R_EX_glyc3p_e
R_EX_glyc_LPAREN_e_RPAREN_	R_EX_glyc_e
R_EX_gua_LPAREN_e_RPAREN_	R_EX_gua_e
R_EX_h2o_LPAREN_e_RPAREN_	R_EX_h2o_e
R_EX_h2s_LPAREN_e_RPAREN_	R_EX_h2s_e
R_EX_h_LPAREN_e_RPAREN_	R_EX_h_e
R_EX_his_L_LPAREN_e_RPAREN_	R_EX_his__L_e
R_EX_hxan_LPAREN_e_RPAREN_	R_EX_hxan_e
R_EX_ile_L_LPAREN_e_RPAREN_	R_EX_ile__L_e
R_EX_ins_LPAREN_e_RPAREN_	R_EX_ins_e
R_EX_lac_L_LPAREN_e_RPAREN_	R_EX_lac__L_e
R_EX_lcts_LPAREN_e_RPAREN_	R_EX_lcts_e
R_EX_leu_L_LPAREN_e_RPAREN_	R_EX_leu__L_e
R_EX_lys_L_LPAREN_e_RPAREN_	R_EX_lys__L_e
R_EX_mal_L_LPAREN_e_RPAREN_	R_EX_mal__L_e
R_EX_malt_LPAREN_e_RPAREN_	R_EX_malt_e
R_EX_man_LPAREN_e_RPAREN_	R_EX_man_e
R_EX_met_D_LPAREN_e_RPAREN_	R_EX_met__D_e
R_EX_met_L_LPAREN_e_RPAREN_	R_EX_met__L_e
R_EX_mn2_LPAREN_e_RPAREN_	R_EX_mn2_e
R_EX_mnl_LPAREN_e_RPAREN_	R_EX_mnl_e
R_EX_nac_LPAREN_e_RPAREN_	R_EX_nac_e
R_EX_nh3_LPAREN_e_RPAREN_	R_EX_nh3_e
R_EX_nh4_LPAREN_e_RPAREN_	R_EX_nh4_e
R_EX_nmn_LPAREN_e_RPAREN_	R_EX_nmn_e
R_EX_o2_LPAREN_e_RPAREN_	R_EX_o2_e
R_EX_orn_L_LPAREN_e_RPAREN_	R_EX_orn_e
R_EX_orot_LPAREN_e_RPAREN_	R_EX_orot_e
R_EX_pacald_LPAREN_e_RPAREN_	R_EX_pacald_e
R_EX_pea_LPAREN_e_RPAREN_	R_EX_2phetoh_e
R_EX_phe_L_LPAREN_e_RPAREN_	R_EX_phe__L_e
R_EX_pi_LPAREN_e_RPAREN_	R_EX_pi_e
R_EX_pnto_R_LPAREN_e_RPAREN_	R_EX_pnto__R_e
R_EX_ppi_LPAREN_e_RPAREN_	R_EX_ppi_e
R_EX_pro_L_LPAREN_e_RPAREN_	R_EX_pro__L_e
R_EX_ptrc_LPAREN_e_RPAREN_	R_EX_ptrc_e
R_EX_pyr_LPAREN_e_RPAREN_	R_EX_pyr_e
R_EX_rib_D_LPAREN_e_RPAREN_	R_EX_rib__D_e
R_EX_ribflv_LPAREN_e_RPAREN_	R_EX_ribflv_e
R_EX_sbt_D_LPAREN_e_RPAREN_	R_EX_sbt__D_e
R_EX_ser_D_LPAREN_e_RPAREN_	R_EX_ser__D_e
R_EX_ser_L_LPAREN_e_RPAREN_	R_EX_ser__L_e
R_EX_so4_LPAREN_e_RPAREN_	R_EX_so4_e
R_EX_spmd_LPAREN_e_RPAREN_	R_EX_spmd_e
R_EX_succ_LPAREN_e_RPAREN_	R_EX_succ_e
R_EX_sucr_LPAREN_e_RPAREN_	R_EX_sucr_e
R_EX_thm_LPAREN_e_RPAREN_	R_EX_thm_e
R_EX_thr_L_LPAREN_e_RPAREN_	R_EX_thr__L_e
R_EX_thymd_LPAREN_e_RPAREN_	R_EX_thymd_e
R_EX_tre_LPAREN_e_RPAREN_	R_EX_tre_e
R_EX_trp_L_LPAREN_e_RPAREN_	R_EX_trp__L_e
R_EX_tyr_L_LPAREN_e_RPAREN_	R_EX_tyr__L_e
R_EX_ura_LPAREN_e_RPAREN_	R_EX_ura_e
R_EX_val_L_LPAREN_e_RPAREN_	R_EX_val__L_e
R_EX_xan_LPAREN_e_RPAREN_	R_EX_xan_e
R_EX_zn2_LPAREN_e_RPAREN_	R_EX_zn2_e
R_F1PK	R_FRUK
R_FABM	R_FABM
R_FABM1	R_FABM1
R_FABM2	R_FABM2
R_FBA	R_FBA
R_FBP	R_FBP
R_FCCabc	R_FE3abc
R_FCLT	R_FCLT
R_FE2abc	R_FE2abc
R_FLVR	R_FLVR
R_FMNAT	R_FMNAT
R_FOLt	R_FOLt
R_FORt2	R_FORt2
R_FRDx	R_FRDx
R_FRUK	R_HEX7
R_FRUpts	R_FRUpts
R_FTHFCL	R_FTHFCL
R_FTHFL	R_FTHFLi
R_G1PACT	R_G1PACT
R_G1PTMT	R_G1PTT
R_G3PCT	R_G3PCT
R_G3PD1	R_G3PD1ir
R_G3PD2	R_G3PD2
R_G3PD4	R_G3PD4
R_G3PD8	R_G3PD
R_G5SADs	R_G5SADs
R_G5SD	R_G5SD
R_G6PDA	R_G6PDA
R_G6PDHy	R_G6PDH2r
R_G6PI	R_G6PI
R_GABAt6	R_ABUTt2r
R_GALK2	R_GALK2
R_GALM	R_GALM
R_GALT	R_GALT
R_GALTAL	R_GALTAL
R_GALTpts	R_GALTpts
R_GALU	R_GALUi
R_GALt2	R_GALt2
R_GAPD	R_GAPD
R_GARFT	R_GARFT
R_GAT1_LLA	R_GAT1_LLA
R_GCALDt	R_GCALDt
R_GF6PTA	R_GF6PTA
R_GHMT	R_GHMT2r
R_GK1	R_GK1
R_GK2	R_GK2
R_GLCNt2	R_GLCNt2r
R_GLCP	R_GLCP
R_GLCS1	R_GLCS1
R_GLCpermease	R_GLCt2
R_GLCpts	R_GLCpts
R_GLGC	R_GLGC
R_GLNS	R_GLNS
R_GLNabc	R_GLNabc
R_GLU5K	R_GLU5K
R_GLUABUTt7	R_GLUABUTt7
R_GLUDC	R_GLUDC
R_GLUPRT	R_GLUPRT
R_GLUR	R_GLUR
R_GLUSy	R_GLUSy
R_GLUabc	R_GLUabc
R_GLYBabc	R_GLYBabc
R_GLYC3Pt6	R_GLYC3Pt6
R_GLYCt1	R_GLYCt
R_GLYK	R_GLYK
R_GLYt2
R_GLYt6	R_GLYt2r
R_GMHEPPA	R_GMHEPPA
R_GMPR	R_GMPR
R_GMPS2	R_GMPS2
R_GNK	R_GNK
R_GPDDA1	R_GPDDA1
R_GPDDA2	R_GPDDA2
R_GPDDA3	R_GPDDA3
R_GPDDA4	R_GPDDA4
R_GPDDA5	R_GPDDA5
R_GRTT	R_GRTT
R_GSHPO	R_GTHPi
R_GTHRD	R_GTHOr
R_GTPCI	R_GTPCI
R_GTPCII	R_GTPCII
R_GTPDPK	R_GTPDPK
R_GUAPRT	R_GUAPRT
R_GUAt2	R_GUAt2r
R_GUI1	R_GUI1
R_GUI2	R_GUI2
R_H2Ot5	R_H2Ot
R_HARAAT	R_HARAAT
R_HBUHL1	R_3HAD40
R_HBUR1	R_3OAR40
R_HCO3E	R_HCO3E
R_HDDHL5	R_3HAD120
R_HDDR5	R_3OAR120
R_HDEHL4	R_3HAD100
R_HDER4	R_3OAR100
R_HDMAT7	R_EAR160x
R_HEMAT2	R_EAR60x
R_HETZK	R_HETZK
R_HEX1	R_HEX1
R_HHDHL7	R_3HAD160
R_HHDR7	R_3OAR160
R_HHYHL2	R_3HAD60
R_HHYR2	R_3OAR60
R_HIBD	R_HIBD
R_HISTD	R_HISTD
R_HISTP	R_HISTP
R_HISt2	R_HISt2r
R_HMGCOAR	R_HMGCOAR
R_HMGCOAS	R_HMGCOAS
R_HMPK1	R_HMPK1
R_HOCHL3	R_3HAD80
R_HOCR3	R_3OAR80
R_HODHL8	R_3HAD180
R_HODR8	R_3OAR180
R_HPPK	R_HPPK
R_HSAT	R_HSERTA
R_HSDy	R_HSDy
R_HSK	R_HSK
R_HSST	R_HSST
R_HSTPT	R_HSTPTr
R_HTDHL6	R_3HAD140
R_HTDR6	R_3OAR140
R_HXANt2	R_HXANt2r
R_HXPRT	R_HXPRT
R_I4FE4SR	R_I4FE4SR
R_ICDHy	R_ICDHyr
R_ICHORS	R_ICHORS
R_IG3PS	R_IG3PS_1
R_IGPDH	R_IGPDH_1
R_IGPS	R_IGPS
R_ILETA	R_ILETA
R_ILEt2
R_ILEt6	R_ILEt2r
R_ILEtantip	R_ILEtantip
R_IMPC	R_IMPC
R_IMPD	R_IMPD
R_INSt2r	R_INSt2_copy1
R_IPDDI	R_IPDDI
R_IPPMIa	R_IPPMIa
R_IPPMIb	R_IPPMIb
R_KARA1	R_KARA1
R_KARA2	R_KARA2
R_Kt2pp	R_Kt2r_copy1
R_LACZ
R_LALADGLUtpp	R_LALADGLUtpp
R_LALALGLUtpp	R_LALALGLUtpp
R_LCTSt6
R_LDH_L	R_LDH_L
R_LEUTA	R_LEUTA
R_LEUt2
R_LEUt6	R_LEUt2r
R_LEUtantip	R_LEUtantip
R_LIPAMPL	R_LIPAMPL
R_LIPATPT	R_LIPATPT
R_LIPAabcpp	R_LIPAabcpp
R_LPGS_LLA	R_LPGS_LLA
R_LTAS_LLA	R_LTAS_LLA
R_LYSt6	R_LYSt2r
R_L_LACD2	R_L_LACD2
R_L_LACD3	R_L_LACD3
R_L_LACt2	R_L_LACt2r
R_M1PD	R_M1PD
R_MACPMT	R_MCOATA
R_MALLAC	R_MALLAC
R_MALP	R_MPL
R_MALT	R_MALT
R_MALTAT	R_MALTATr
R_MALTabc	R_MALTabc
R_MALt2	R_MALt2r
R_MAN6PI	R_MAN6PI
R_MANAO	R_MANAO
R_MANpts	R_MANpts
R_MCMAT2	R_3OAS60
R_MCMAT3	R_3OAS80
R_MCMAT4	R_3OAS100
R_MCMAT5	R_3OAS120
R_MCMAT6	R_3OAS140
R_MCMAT7	R_3OAS160
R_MCMAT8	R_3OAS180
R_MDDCP1ex	R_MDDCP1ex
R_MDDCP2ex	R_MDDCP2ex
R_MDDCP3ex	R_MDDCP3ex
R_MDDCP4ex	R_MDDCP4ex
R_MDDCP5ex	R_MDDCP5ex
R_METACH	R_AHSERL2
R_METAT	R_METAT
R_METDabc	R_METDabc
R_METFR	R_MTHFR3
R_METGL	R_METGL
R_METS	R_METS
R_METSR_R1	R_METSR_R1
R_METSR_R2	R_METSR_R2
R_METSR_S1	R_METSR_S1
R_METSR_S2	R_METSR_S2
R_METTA	R_ARAT
R_METabc	R_METabc
R_METt2	R_METt2r
R_MEVK	R_MEVK1
R_MG2mit	R_MGt5
R_MG2uabcpp	R_MG2abc
R_MGt2pp	R_MGt2pp
R_MI1PP	R_MI1PP
R_MNLpts	R_MNLpts
R_MNNH	R_MNNH
R_MNabc	R_MNabc
R_MNt2	R_MNt2
R_MTAN	R_MTAN
R_MTHFC	R_MTHFC
R_MTHFD	R_MTHFD
R_MTHPTGHM	R_MHPGLUT
R_NACUP	R_NACt
R_NADDP	R_NADDP
R_NADH4	R_NADH4
R_NADK	R_NADK
R_NADN	R_NADN
R_NADS1	R_NADS1
R_NAPRT	R_NAPRT
R_NAt3_15	R_NAt3_15
R_NAt3_2	R_NAt3_2
R_NDPK1	R_NDPK1
R_NDPK2	R_NDPK2
R_NDPK3	R_NDPK3
R_NDPK4	R_NDPK4
R_NDPK5	R_NDPK5
R_NDPK6	R_NDPK6
R_NDPK7	R_NDPK7
R_NDPK8	R_NDPK8
R_NH3t	R_NH3t
R_NH4DIS	R_NH3c
R_NH4t	R_NH4t
R_NI2uabcpp	R_NIabc
R_NMNAT	R_NMNAT
R_NMNP	R_NMNP
R_NNAMr	R_NNAM
R_NNAT	R_NNATr
R_NOX1	R_NOX
R_NOX2	R_NOX2
R_NPHS	R_NPHS
R_NPR	R_NADHPO
R_NTD1	R_NTD1
R_NTD2	R_NTD2
R_NTD5	R_NTD5
R_NTP1	R_NTP1
R_NTP10	R_NTP10
R_NTP3	R_NTP3
R_NTP5	R_NTP5
R_NTPP10	R_NTPP10
R_NTPP11	R_NTPP11
R_NTPP9	R_NTPP9
R_NTRARz	R_NTRARz
R_O16GALFT	R_O16GALFT
R_O2t	R_O2t
R_OCBT	R_OCBT
R_OCDMAT8	R_EAR180x
R_OCMAT3	R_EAR80x
R_OHPBAT	R_OHPBAT
R_OIVD1	R_OIVD1r
R_OIVD2	R_OIVD2
R_OIVD3	R_OIVD3
R_OMPDC	R_OMPDC
R_ORNCD	R_ORNCD
R_ORNTAC	R_ORNTAC
R_OROt6	R_OROATP
R_ORPT	R_ORPT
R_OXFOt4pp	R_OXFOt4pp
R_P5CR	R_P5CR
R_PA120abcpp
R_PA140abcpp
R_PA141abcpp
R_PA160abcpp
R_PA161abcpp
R_PA180abcpp
R_PA181abcpp
R_PABAt	R_4ABZt
R_PACALDt	R_PACALDt
R_PAPPT1	R_PAPPT1
R_PAP_LLA	R_PAP_LLA
R_PC	R_PC
R_PDH	R_PDH
R_PE120abcpp
R_PE140abcpp
R_PE141abcpp
R_PE160abcpp
R_PE161abcpp
R_PE180abcpp
R_PE181abcpp
R_PEAt	R_2PHETOHt
R_PENCAC	R_PENCAC
R_PFK	R_PFK
R_PFL	R_PFL
R_PG120abcpp
R_PG140abcpp
R_PG141abcpp
R_PG160abcpp
R_PG161abcpp
R_PG180abcpp
R_PG181abcpp
R_PGAMT	R_PGAMT
R_PGCD	R_PGCD
R_PGDH	R_GND
R_PGGH	R_BGLA1
R_PGGT2	R_PGGT2
R_PGI	R_PGI
R_PGK	R_PGK
R_PGL	R_PGL
R_PGM	R_PGM
R_PGMT	R_PGMT
R_PGMT_B	R_PGMT_B
R_PGP120abcpp
R_PGP140abcpp
R_PGP141abcpp
R_PGP160abcpp
R_PGP161abcpp
R_PGP180abcpp
R_PGP181abcpp
R_PGPP_LLA	R_PGPP_LLA
R_PGSA_LLA	R_PGSA_LLA
R_PHETA1	R_PHETA1
R_PHEt6	R_PHEt2r
R_PHPDC	R_PPYRDC
R_PHPYROX	R_PHPYROX
R_PIabc	R_PIabc
R_PMEVK	R_PMEVK
R_PMPK	R_PMPK
R_PNTK	R_PNTK
R_PNTOabc	R_PNTOabc
R_PNTOt2	R_PNTOt2
R_POR	R_POR
R_PPA	R_PPA
R_PPCDC	R_PPCDC
R_PPIabc	R_PPIabc
R_PPM	R_PPM
R_PPM2	R_PPM2
R_PPNCL	R_PPNCL
R_PPND	R_PPND
R_PPNDH	R_PPNDH
R_PRAGS	R_PRAGSr
R_PRAI	R_PRAIi
R_PRAIS	R_PRAIS_1
R_PRAMPC	R_PRAMPC_1
R_PRASCS	R_PRASCSi
R_PRATPP	R_PRATPP
R_PREN	R_PREN
R_PRFGS	R_PRFGS_1
R_PRMICI	R_PRMICI
R_PROLPPGT160	R_PROLPPGT160
R_PROTS_LLA_v3	R_PROTS_LLA_v3
R_PROabc	R_PROabc
R_PROt3	R_PROt3
R_PRPPS	R_PRPPS
R_PS120abcpp
R_PS140abcpp
R_PS141abcpp
R_PS160abcpp
R_PS161abcpp
R_PS180abcpp
R_PS181abcpp
R_PSCVT	R_PSCVT
R_PSERT	R_PSERT
R_PSP_L	R_PSP_L
R_PSUDS
R_PTAILE	R_PTAILE
R_PTALEU	R_PTALEU
R_PTAVAL	R_PTAVAL
R_PTAr	R_PTAr
R_PTPAT	R_PTPATi
R_PTRCabc	R_PTRCabc
R_PUNP1	R_PUNP1
R_PUNP2	R_PUNP2
R_PUNP3	R_PUNP3
R_PUNP4	R_PUNP4
R_PUNP5	R_PUNP5
R_PUNP6	R_PUNP6
R_PUNP7	R_PUNP7
R_PYDXPP	R_PYDXPP
R_PYK	R_PYK
R_PYNP1	R_PYNP1
R_PYNP1r	R_PYNP1
R_PYNP2	R_PYNP2r
R_PYNP4	R_PYNP4
R_PYROX	R_PYROX_1
R_PYRt2	R_PYRt2
R_RBFK	R_RBFK
R_RBFSa	R_RBFSa
R_RBFSb	R_RBFSb
R_RBK	R_RBK
R_RHC	R_RHCYS
R_RHCCE	R_RHCCE
R_RIBFLVabc	R_RIBFLVt3
R_RIBFLVt2	R_RIBFLVt2
R_RIBabc	R_RIBabc
R_RIBt2	R_RIBt2
R_RNAS_LLA	R_RNAS_LLA
R_RNDR1	R_RNDR1
R_RNDR2	R_RNDR2
R_RNDR3	R_RNDR3
R_RNDR4	R_RNDR4
R_RNTR1	R_RNTR1
R_RNTR2	R_RNTR2
R_RNTR3	R_RNTR3
R_RNTR4	R_RNTR4
R_RPE	R_RPE
R_RPI	R_RPI
R_S6PG	R_S6PG
R_S7PI	R_S7PI
R_SBTpts	R_SBTpts
R_SERAT	R_SERAT
R_SERD_L	R_SERD_L
R_SER_Dt6	R_DSERt2
R_SERt6	R_SERt2r
R_SHCHCS3	R_SHCHCS3
R_SHK3D	R_SHK3Dr
R_SHKK	R_SHKK
R_SHSL1	R_SHSL1
R_SHSL5	R_METB1
R_SO4t2	R_SO4t2
R_SOD	R_SPODM
R_SPMDAT1	R_SPMDAT1
R_SPMDAT2	R_SPMDAT2
R_SPMDabc	R_SPMDabc
R_SPMDt3	R_SPMDt3i
R_SUC6PH	R_SPP
R_SUCBZL	R_SUCBZL
R_SUCBZS	R_SUCBZS
R_SUCCt6	R_SUCCt2r
R_SUCD1	R_SUCD1
R_SUCH
R_SUCpts	R_SUCpts
R_TDMAT6	R_EAR140x
R_TDPDRE	R_TDPDRE
R_TDPDRR	R_TDPDRR
R_TDPGDH	R_TDPGDH
R_THDPS	R_THDPS
R_THFGLUS	R_THFGLUS
R_THMDt2	R_THMDt2
R_THMabc	R_THMabc
R_THRA	R_THRA
R_THRD_L	R_THRD_L
R_THRS	R_THRS
R_THRt2
R_THRt6	R_THRt2r
R_TKT1	R_TKT1
R_TKT2	R_TKT2
R_TMDK1	R_TMDK1
R_TMDK2	R_TMDK2
R_TMDPK	R_TMDPK
R_TMDPP	R_TMDPP
R_TMDS	R_TMDS
R_TMDS_1	R_TMDS
R_TMN	R_TMN
R_TMPKr	R_TMPK
R_TMPPP	R_TMPPP
R_TPI	R_TPI
R_TRDR	R_TRDR
R_TRE6PH
R_TREpts	R_TREpts
R_TRPAS1	R_CYSDS
R_TRPS1	R_TRPS1
R_TRPS2	R_TRPS2
R_TRPt6	R_TRPt2r
R_TYRTA	R_TYRTA
R_TYRt6	R_TYRt2r
R_UAAGDS	R_UAAGDS
R_UAAGLS1	R_UAAGLS1_1
R_UAGCVT	R_UAGCVT
R_UAGDP	R_UAGDP
R_UAGPT1	R_UAGPT1
R_UAMAGS	R_UAMAGS
R_UAMAS	R_UAMAS
R_UAPGR	R_UAPGR
R_UDCPDP	R_UDCPDP
R_UDCPDPS	R_UDCPDPS
R_UDCPK	R_UDCPKr
R_UDPG4E	R_UDPG4E
R_UDPGALM	R_UDPGALM
R_UDPGD	R_UDPGD
R_UGLDDS1	R_UGLDDS1
R_UGT1_LLA	R_UGT1_LLA
R_UGT2_LLA	R_UGT2_LLA
R_UPPRT	R_UPPRT
R_URAt2	R_URAt2
R_URAt3	R_URAt
R_URIDK1	R_UMPK
R_URIDK2	R_URIDK2r
R_URIK1	R_URIK1
R_URIK2	R_URIK2
R_URIK3	R_URIK3
R_VALTA	R_VALTA
R_VALt2
R_VALt6	R_VALt2r
R_VALtantip	R_VALtantip
R_XANt2	R_XANt2
R_XANt3	R_XANt
R_XPPT	R_XPPT
R_XYLI1	R_XYLI1
R_XYLI2	R_XYLI2
R_ZN2abc2	R_ZNabc
R_ZN2t4	R_ZN2t4
R_araphe1	R_araphe1
R_araphe2	R_araphe2
R_araphe3	R_araphe3
R_aratry1	R_aratry1
R_aratry2	R_aratry2
R_aratyr1	R_aratyr1
R_aratyr2	R_aratyr2
R_aratyr3	R_aratyr3
R_aratyr4	R_aratyr4
R_biomass_LLA	R_biomass_LLA
R_biomass_LLA_atpm	R_biomass_LLA_atpm
R_dimp_deprotonation	R_dimp_deprotonation
R_h2st	R_H2St1
R_hATPase	R_ATPS
R_kaasIII	R_KAS15
R_r1p_protonation	R_r1p_protonation
R_unkFol	R_unkFol
